# Supplementary material for: 9-Amino­acridinium bis­(pyridine-2,6-dicarboxyl­ato-κ3 O 2,N,O 6)ferrate(III) tetra­hydrate
Source: Acta Crystallogr Sect E Struct Rep Online. 2012 May 12;68(Pt 6):m761–2. doi: 10.1107/S1600536812020247 (PMC3379098; doi:10.1107/S1600536812020247)
Supplement: Supplementary file 1 [file e-68-0m761-sup1.cif]

##############################################################################
#                                                                            #
# This CIF contains the data in a paper accepted for publication in          #
# Acta Crystallographica Section E. It conforms to the requirements of       #
# Notes for Authors for Acta Crystallographica Section E, and has been       #
# peer reviewed under the auspices of the IUCr Commission on Journals.       #
#                                                                            #
# Full details of the Crystallographic Information File format               #
# are given in the paper "The Crystallographic Information File (CIF):       #
# a New Standard Archive File for Crystallography" by S. R. Hall, F. H.      #
# Allen and I. D. Brown [Acta Cryst. (1991), A47, 655-685].                  #
#                                                                            #
# The current version of the core CIF dictionary is obtainable from          #
# ftp://ftp.iucr.org/pub/cif_core.dic.                                       #
#                                                                            #
# Software is freely available for graphical display of the structure(s)     #
# in this CIF. For information consult the CIF software page                 #
# http://www.iucr.org/resources/cif/software.                                #
#                                                                            #
# This file may be used for bona fide research purposes within the           #
# scientific community so long as proper attribution is given to the journal # 
# article from which it was obtained.                                        #
#                                                                            #
##############################################################################
data_global
_audit_creation_method     'WinGX routine CIF_UPDATE'
_audit_conform_dict_name     cif_core.dic
_audit_conform_dict_version     2.3
_journal_date_recd_electronic     2012-04-10
_journal_date_accepted     2012-05-05
_journal_name_full     'Acta Crystallographica, Section E'
_journal_year     2012
_journal_volume     68
_journal_issue      6
_journal_page_first     m761
_journal_page_last     m762
_journal_paper_category     QM
_journal_paper_doi     10.1107/S1600536812020247
_journal_coeditor_code     BQ2350
_publ_contact_author_name     ' Masoud Mirzaei'
_publ_contact_author_address
;
Department of Chemistry, Ferdowsi University of Mashhad,
917791436 Mashhad, Iran
;
_publ_contact_author_email     miezaeesh@um.ac.ir
_publ_contact_author_fax     '44(141)3304888'
_publ_contact_author_phone     '44(141)3305137'
_publ_section_title
;\
9-Aminoacridinium
bis(pyridine-2,6-dicarboxylato-\k^3^<i>O</i>^2^,<i>N</i>,<i>O</i>^6^)\
ferrate(III) tetrahydrate
;
_publ_section_title_footnote     .
loop_
    _publ_author_name
    _publ_author_footnote
    _publ_author_address
    'Mirzaei, Masoud' .
;
Department of Chemistry, Ferdowsi University of Mashhad,
917791436 Mashhad, Iran
;
    'Eshtiagh-Hosseini, Hossein' .
;
Department of Chemistry, Ferdowsi University of Mashhad,
917791436 Mashhad, Iran
;
    'Eydizadeh, Ehsan' .
;
Department of Chemistry, Ferdowsi University of Mashhad,
917791436 Mashhad, Iran
;
    'Yousefi, Zakieh' .
;
Department of Chemistry, Ferdowsi University of Mashhad,
917791436 Mashhad, Iran
;
    'Mol\<canov, Kre\<simir' .
;
Laboratory of Chemical Crystallography and Biocrystallography,
Department of Physical Chemistry,
Rudjer Bo\<skovi\'c Institute, Bijeni\<cka 54, HR-10000
Zagreb, Croatia
;
data_I
_audit_creation_method     'WinGX routine CIF_UPDATE'
_chemical_name_systematic
;
9-Aminoacridinium bis(pyridine-2,6-dicarboxylato-
\k^3^<i>O</i>^2^,<i>N</i>,<i>O</i>^6^)ferrate(III) tetrahydrate
;
_chemical_formula_moiety     'C13 H11 N2 +, C14 H6 Fe N2 O8 -, 4(H2 O)'
_chemical_formula_sum     'C27 H25 Fe1 N4 O12'
_chemical_formula_iupac     '(C13 H11 N2) [Fe (C7 H3 N O4)2], 4H2 O'
_chemical_formula_weight     653.36
_symmetry_cell_setting     monoclinic
_symmetry_space_group_name_H-M     'P 21/n'
_symmetry_space_group_name_Hall     '-P 2yn'
loop_
    _symmetry_equiv_pos_as_xyz
    'x, y, z'
    '-x+1/2, y+1/2, -z+1/2'
    '-x, -y, -z'
    'x-1/2, -y-1/2, z-1/2'
_cell_length_a     9.61300(10)
_cell_length_b     18.9256(2)
_cell_length_c     15.9563(2)
_cell_angle_alpha     90
_cell_angle_beta     96.0370(10)
_cell_angle_gamma     90
_cell_volume     2886.86(6)
_cell_formula_units_Z     4
_cell_measurement_reflns_used     7426
_cell_measurement_theta_min     3.632
_cell_measurement_theta_max     75.7722
_cell_measurement_temperature     293(2)
_exptl_crystal_description     prism
_exptl_crystal_colour     yellow
_exptl_crystal_size_max     0.2
_exptl_crystal_size_mid     0.15
_exptl_crystal_size_min     0.1
_exptl_crystal_density_diffrn     1.503
_exptl_crystal_density_method     'not measured'
_exptl_crystal_F_000     1348
_exptl_absorpt_coefficient_mu     4.772
_exptl_absorpt_correction_type     multi-scan
_exptl_absorpt_process_details     '(CrysAlis PRO; Agilent, 2011)'
_exptl_absorpt_correction_T_min     0.60177
_exptl_absorpt_correction_T_max     1
_diffrn_ambient_temperature     293(2)
_diffrn_radiation_type     CuK\a
_diffrn_radiation_wavelength     1.54184
_diffrn_measurement_device_type     'Agilent Xcalibur Ruby Nova'
_diffrn_measurement_method     '\w scans'
_diffrn_reflns_number     15252
_diffrn_reflns_av_R_equivalents     0.0199
_diffrn_reflns_theta_min     3.64
_diffrn_reflns_theta_max     75.96
_diffrn_reflns_theta_full     75.96
_diffrn_measured_fraction_theta_max     0.987
_diffrn_measured_fraction_theta_full     0.987
_diffrn_reflns_limit_h_min     -11
_diffrn_reflns_limit_h_max     12
_diffrn_reflns_limit_k_min     -23
_diffrn_reflns_limit_k_max     20
_diffrn_reflns_limit_l_min     -19
_diffrn_reflns_limit_l_max     17
_reflns_number_total     5940
_reflns_number_gt     5140
_reflns_threshold_expression     I>2sigma(I)
_refine_ls_structure_factor_coef     Fsqd
_refine_ls_matrix_type     full
_refine_ls_R_factor_gt     0.059
_refine_ls_wR_factor_ref     0.1783
_refine_ls_goodness_of_fit_ref     1.046
_refine_ls_restrained_S_all     1.046
_refine_ls_number_reflns     5940
_refine_ls_number_parameters     430
_refine_ls_number_restraints     14
_refine_ls_hydrogen_treatment     mixed
_refine_ls_weighting_scheme     calc
_refine_ls_weighting_details
         'calc w=1/[\s^2^(Fo^2^)+(0.1074P)^2^+1.5769P] where P=(Fo^2^+2Fc^2^)/3'
_refine_ls_shift/su_max     0.001
_refine_diff_density_max     0.856
_refine_diff_density_min     -0.333
_refine_ls_extinction_method     'SHELXS97 (Sheldrick, 2008)'
_refine_ls_extinction_coef     0.0010(3)
_refine_ls_extinction_expression
                                    Fc^*^=kFc[1+0.001xFc^2^\l^3^/sin(2\q)]^-1/4^
loop_
    _atom_type_symbol
    _atom_type_description
    _atom_type_scat_dispersion_real
    _atom_type_scat_dispersion_imag
    _atom_type_scat_source
    C C 0.0181 0.0091 'International Tables Vol C Tables 4.2.6.8 and 6.1.1.4'
    H H 0 0 'International Tables Vol C Tables 4.2.6.8 and 6.1.1.4'
    O O 0.0492 0.0322 'International Tables Vol C Tables 4.2.6.8 and 6.1.1.4'
    S S 0.3331 0.5567 'International Tables Vol C Tables 4.2.6.8 and 6.1.1.4'
    Fe Fe -1.1336 3.1974 'International Tables Vol C Tables 4.2.6.8 and 6.1.1.4'
    N N 0.0311 0.018 'International Tables Vol C Tables 4.2.6.8 and 6.1.1.4'
_computing_data_collection
;
CrysAlis PRO (Agilent, 2011)
;
_computing_cell_refinement
;
CrysAlis PRO (Agilent, 2011)
;
_computing_data_reduction
;
CrysAlis PRO (Agilent, 2011)
;
_computing_structure_solution     'SHELXS97 (Sheldrick, 2008)'
_computing_structure_refinement     'SHELXL97 (Sheldrick, 2008)'
_computing_molecular_graphics     'ORTEP-3 for Windows (Farrugia, 1997)'
_computing_publication_material     'WinGX (Farrugia, 1999)'
loop_
    _atom_site_type_symbol
    _atom_site_label
    _atom_site_fract_x
    _atom_site_fract_y
    _atom_site_fract_z
    _atom_site_U_iso_or_equiv
    _atom_site_adp_type
    _atom_site_calc_flag
    _atom_site_refinement_flags
    _atom_site_occupancy
    _atom_site_disorder_assembly
    _atom_site_disorder_group
    Fe Fe1 0.52343(5) 0.88273(2) 0.30488(3) 0.04513(18) Uani d . 1 . .
    O O1 0.6777(3) 0.95237(13) 0.33779(15) 0.0614(6) Uani d . 1 . .
    O O2 0.7959(3) 1.01376(15) 0.4417(2) 0.0796(8) Uani d . 1 . .
    O O3 0.3790(2) 0.81178(12) 0.33429(13) 0.0532(5) Uani d . 1 . .
    O O4 0.2764(3) 0.75917(14) 0.43703(16) 0.0697(7) Uani d . 1 . .
    O O5 0.6572(2) 0.80542(12) 0.27746(13) 0.0535(5) Uani d . 1 . .
    O O6 0.7560(3) 0.74841(14) 0.17669(16) 0.0657(6) Uani d . 1 . .
    O O7 0.3804(3) 0.95880(13) 0.26910(15) 0.0611(6) Uani d . 1 . .
    O O8 0.2689(3) 1.01957(14) 0.1621(2) 0.0754(8) Uani d D 1 . .
    N N1 0.5332(2) 0.88765(12) 0.43414(15) 0.0417(5) Uani d . 1 . .
    N N2 0.5108(3) 0.88283(12) 0.17512(15) 0.0418(5) Uani d . 1 . .
    C C1 0.6238(3) 0.93173(15) 0.47541(18) 0.0451(6) Uani d . 1 . .
    C C2 0.6292(4) 0.93776(18) 0.5628(2) 0.0550(7) Uani d . 1 . .
    H H2 0.6926 0.968 0.5925 0.066 Uiso calc R 1 . .
    C C3 0.5380(4) 0.89773(19) 0.6036(2) 0.0592(8) Uani d . 1 . .
    H H3 0.5386 0.9016 0.6618 0.071 Uiso calc R 1 . .
    C C4 0.4454(4) 0.85176(18) 0.55960(19) 0.0530(7) Uani d . 1 . .
    H H4 0.3846 0.8242 0.5874 0.064 Uiso calc R 1 . .
    C C5 0.4457(3) 0.84784(15) 0.47327(18) 0.0430(6) Uani d . 1 . .
    C C6 0.7092(3) 0.97043(16) 0.4157(2) 0.0550(7) Uani d . 1 . .
    C C7 0.3576(3) 0.80208(16) 0.41175(19) 0.0479(6) Uani d . 1 . .
    C C8 0.5914(3) 0.83863(15) 0.13740(17) 0.0424(6) Uani d . 1 . .
    C C9 0.5902(3) 0.83856(18) 0.0508(2) 0.0534(7) Uani d . 1 . .
    H H9 0.6478 0.8084 0.0241 0.064 Uiso calc R 1 . .
    C C10 0.5001(4) 0.88496(19) 0.0052(2) 0.0594(8) Uani d . 1 . .
    H H10 0.496 0.8858 -0.0533 0.071 Uiso calc R 1 . .
    C C11 0.4157(3) 0.93029(17) 0.0460(2) 0.0536(7) Uani d . 1 . .
    H H11 0.3546 0.9613 0.0156 0.064 Uiso calc R 1 . .
    C C12 0.4250(3) 0.92806(14) 0.13266(19) 0.0443(6) Uani d . 1 . .
    C C13 0.6774(3) 0.79258(16) 0.20043(19) 0.0467(6) Uani d . 1 . .
    C C14 0.3490(3) 0.97350(16) 0.1909(2) 0.0529(7) Uani d . 1 . .
    N N3 0.2278(3) 0.76041(19) 0.1687(2) 0.0685(8) Uani d . 1 . .
    H H3A 0.2451 0.7491 0.2209 0.082 Uiso calc R 1 . .
    N N4 0.1409(4) 0.80668(19) -0.0810(2) 0.0756(9) Uani d . 1 . .
    H H4A 0.0776 0.8374 -0.097 0.091 Uiso calc R 1 . .
    H H4B 0.1847 0.7852 -0.1178 0.091 Uiso calc R 1 . .
    C C15 0.3006(3) 0.72748(18) 0.1104(2) 0.0562(7) Uani d . 1 . .
    C C16 0.4026(4) 0.6782(2) 0.1433(3) 0.0755(11) Uani d . 1 . .
    H H16 0.417 0.6688 0.2007 0.091 Uiso calc R 1 . .
    C C17 0.4812(4) 0.6441(2) 0.0865(4) 0.0830(14) Uani d . 1 . .
    H H17 0.5494 0.6115 0.106 0.1 Uiso calc R 1 . .
    C C18 0.4577(4) 0.6589(2) 0.0009(3) 0.0800(12) Uani d . 1 . .
    H H18 0.5114 0.6364 -0.0364 0.096 Uiso calc R 1 . .
    C C19 0.3580(4) 0.7053(2) -0.0290(3) 0.0686(9) Uani d . 1 . .
    H H19 0.3424 0.7135 -0.0867 0.082 Uiso calc R 1 . .
    C C20 0.2791(3) 0.74077(17) 0.0250(2) 0.0549(7) Uani d . 1 . .
    C C21 0.1699(3) 0.79300(18) -0.0026(2) 0.0565(8) Uani d . 1 . .
    C C22 0.0989(3) 0.82788(15) 0.05985(19) 0.0468(6) Uani d . 1 . .
    C C23 -0.0044(4) 0.88057(18) 0.0422(3) 0.0637(9) Uani d . 1 . .
    H H23 -0.0291 0.8932 -0.0138 0.076 Uiso calc R 1 . .
    C C24 -0.0686(5) 0.9133(2) 0.1019(3) 0.0802(12) Uani d . 1 . .
    H H24 -0.1351 0.948 0.0873 0.096 Uiso calc R 1 . .
    C C25 -0.0347(4) 0.8947(3) 0.1863(3) 0.0823(13) Uani d . 1 . .
    H H25 -0.0796 0.9171 0.2279 0.099 Uiso calc R 1 . .
    C C26 0.0625(5) 0.8445(3) 0.2084(3) 0.0775(11) Uani d . 1 . .
    H H26 0.0843 0.833 0.265 0.093 Uiso calc R 1 . .
    C C27 0.1307(4) 0.8097(2) 0.1468(3) 0.0618(8) Uani d . 1 . .
    O O9 0.8858(3) 0.66602(17) 0.30146(19) 0.0750(7) Uani d D 1 . .
    H H9A 0.841(5) 0.687(3) 0.253(2) 0.115(19) Uiso d D 1 . .
    H H9B 0.982(2) 0.671(3) 0.302(3) 0.089(15) Uiso d D 1 . .
    O O10 0.7306(4) 1.03358(19) 0.1934(3) 0.0988(11) Uani d D 1 . .
    H H10A 0.675(6) 1.076(2) 0.199(4) 0.14(2) Uiso d D 1 . .
    H H10B 0.710(9) 1.008(3) 0.243(3) 0.21(4) Uiso d D 1 . .
    O O11 0.1750(3) 0.66734(15) 0.31482(18) 0.0691(7) Uani d D 1 . .
    H H11A 0.210(5) 0.693(2) 0.364(2) 0.097(16) Uiso d D 1 . .
    H H11B 0.206(4) 0.6226(12) 0.331(3) 0.069(12) Uiso d D 1 . .
    O O12 0.0023(3) 1.08479(18) 0.1758(2) 0.0844(8) Uani d D 1 . .
    H H12A -0.090(5) 1.067(7) 0.160(5) 1.1(4) Uiso d D 1 . .
    H H12B 0.063(7) 1.052(8) 0.153(10) 0.53(13) Uiso d D 1 . .
loop_
    _atom_site_aniso_label
    _atom_site_aniso_U_11
    _atom_site_aniso_U_22
    _atom_site_aniso_U_33
    _atom_site_aniso_U_12
    _atom_site_aniso_U_13
    _atom_site_aniso_U_23
    Fe1 0.0566(3) 0.0466(3) 0.0345(3) -0.00371(19) 0.01561(18) -0.00198(16)
    O1 0.0685(14) 0.0605(13) 0.0584(13) -0.0183(11) 0.0217(11) 0.0015(11)
    O2 0.0737(16) 0.0708(16) 0.094(2) -0.0321(14) 0.0055(14) -0.0027(15)
    O3 0.0645(13) 0.0585(12) 0.0382(10) -0.0174(10) 0.0122(9) -0.0063(9)
    O4 0.0761(15) 0.0758(16) 0.0608(14) -0.0338(13) 0.0245(12) -0.0043(12)
    O5 0.0655(13) 0.0558(12) 0.0406(11) 0.0111(10) 0.0117(9) 0.0035(9)
    O6 0.0697(14) 0.0677(15) 0.0609(14) 0.0242(12) 0.0130(11) -0.0066(11)
    O7 0.0762(15) 0.0572(13) 0.0532(13) 0.0114(11) 0.0221(11) -0.0085(10)
    O8 0.0786(17) 0.0567(14) 0.092(2) 0.0225(13) 0.0144(14) 0.0045(13)
    N1 0.0460(12) 0.0426(12) 0.0380(12) -0.0022(9) 0.0118(9) -0.0038(9)
    N2 0.0484(12) 0.0404(12) 0.0387(12) -0.0015(9) 0.0141(9) 0.0007(9)
    C1 0.0482(14) 0.0424(13) 0.0450(14) -0.0003(11) 0.0061(11) -0.0074(11)
    C2 0.0610(18) 0.0549(17) 0.0475(16) 0.0039(14) -0.0014(13) -0.0139(13)
    C3 0.076(2) 0.0651(19) 0.0362(15) 0.0081(17) 0.0064(14) -0.0077(13)
    C4 0.0615(17) 0.0594(17) 0.0407(15) 0.0040(14) 0.0176(13) 0.0025(13)
    C5 0.0469(14) 0.0454(14) 0.0388(13) 0.0007(11) 0.0142(11) -0.0002(11)
    C6 0.0542(16) 0.0437(15) 0.068(2) -0.0072(13) 0.0114(14) -0.0008(14)
    C7 0.0514(15) 0.0509(15) 0.0436(14) -0.0088(12) 0.0151(12) -0.0008(12)
    C8 0.0453(13) 0.0434(13) 0.0403(14) -0.0019(11) 0.0129(11) -0.0031(11)
    C9 0.0601(17) 0.0583(17) 0.0446(15) -0.0004(14) 0.0188(13) -0.0067(13)
    C10 0.073(2) 0.073(2) 0.0336(15) -0.0046(16) 0.0093(13) 0.0006(13)
    C11 0.0574(17) 0.0527(16) 0.0499(16) -0.0040(13) 0.0031(13) 0.0082(13)
    C12 0.0476(14) 0.0382(13) 0.0482(15) -0.0040(11) 0.0103(11) 0.0031(11)
    C13 0.0494(14) 0.0479(15) 0.0442(15) 0.0023(12) 0.0110(11) -0.0021(12)
    C14 0.0572(17) 0.0412(14) 0.0623(19) 0.0028(13) 0.0159(14) -0.0011(13)
    N3 0.0682(18) 0.083(2) 0.0547(16) 0.0035(16) 0.0074(13) 0.0079(15)
    N4 0.081(2) 0.075(2) 0.072(2) 0.0226(17) 0.0148(16) 0.0112(17)
    C15 0.0481(15) 0.0581(17) 0.0643(19) -0.0061(14) 0.0142(14) -0.0041(15)
    C16 0.073(2) 0.083(3) 0.068(2) -0.009(2) -0.0075(19) 0.020(2)
    C17 0.0507(19) 0.064(2) 0.132(4) 0.0162(17) -0.001(2) 0.011(2)
    C18 0.066(2) 0.078(3) 0.100(3) 0.000(2) 0.028(2) -0.016(2)
    C19 0.074(2) 0.070(2) 0.063(2) -0.0053(18) 0.0125(17) -0.0034(17)
    C20 0.0540(16) 0.0473(15) 0.0628(19) -0.0045(13) 0.0028(14) 0.0047(13)
    C21 0.0541(16) 0.0565(17) 0.0598(19) -0.0091(14) 0.0106(14) -0.0034(14)
    C22 0.0412(13) 0.0451(14) 0.0540(16) -0.0046(11) 0.0049(11) -0.0008(12)
    C23 0.0570(18) 0.0532(18) 0.082(3) 0.0021(14) 0.0099(17) -0.0086(16)
    C24 0.072(2) 0.070(2) 0.100(3) 0.010(2) 0.015(2) -0.007(2)
    C25 0.075(3) 0.083(3) 0.093(3) 0.002(2) 0.027(2) -0.021(2)
    C26 0.075(2) 0.092(3) 0.068(2) -0.006(2) 0.0185(19) -0.009(2)
    C27 0.0504(17) 0.0624(19) 0.074(2) -0.0068(15) 0.0104(15) -0.0053(17)
    O9 0.0724(17) 0.0870(19) 0.0651(16) -0.0028(15) 0.0058(13) 0.0152(14)
    O10 0.120(3) 0.077(2) 0.109(3) 0.0106(19) 0.056(2) 0.0198(19)
    O11 0.0763(16) 0.0622(15) 0.0669(16) -0.0011(13) -0.0014(13) 0.0011(12)
    O12 0.0805(18) 0.0745(18) 0.098(2) 0.0113(15) 0.0102(16) 0.0118(16)
_geom_special_details
;
 All esds (except the esd in the dihedral angle between two l.s. planes)
 are estimated using the full covariance matrix.  The cell esds are taken
 into account individually in the estimation of esds in distances, angles
 and torsion angles; correlations between esds in cell parameters are only
 used when they are defined by crystal symmetry.  An approximate (isotropic)
 treatment of cell esds is used for estimating esds involving l.s. planes.
;
loop_
    _geom_bond_atom_site_label_1
    _geom_bond_atom_site_label_2
    _geom_bond_site_symmetry_2
    _geom_bond_distance
    _geom_bond_publ_flag
    Fe1 O1 . 2.012(2) ?
    Fe1 O3 . 2.022(2) ?
    Fe1 O5 . 2.026(2) ?
    Fe1 O7 . 2.031(2) ?
    Fe1 N1 . 2.057(2) ?
    Fe1 N2 . 2.061(2) ?
    O1 C6 . 1.294(4) ?
    O2 C6 . 1.211(4) ?
    O3 C7 . 1.287(4) ?
    O4 C7 . 1.224(4) ?
    O5 C13 . 1.288(4) ?
    O6 C13 . 1.214(4) ?
    O7 C14 . 1.283(4) ?
    O8 C14 . 1.221(4) ?
    N1 C1 . 1.329(4) ?
    N1 C5 . 1.333(4) ?
    N2 C12 . 1.324(4) ?
    N2 C8 . 1.327(4) ?
    C1 C2 . 1.394(4) ?
    C1 C6 . 1.511(4) ?
    C2 C3 . 1.374(5) ?
    C2 H2 . 0.93 ?
    C3 C4 . 1.382(5) ?
    C3 H3 . 0.93 ?
    C4 C5 . 1.380(4) ?
    C4 H4 . 0.93 ?
    C5 C7 . 1.502(4) ?
    C8 C9 . 1.380(4) ?
    C8 C13 . 1.510(4) ?
    C9 C10 . 1.385(5) ?
    C9 H9 . 0.93 ?
    C10 C11 . 1.388(5) ?
    C10 H10 . 0.93 ?
    C11 C12 . 1.377(4) ?
    C11 H11 . 0.93 ?
    C12 C14 . 1.510(4) ?
    N3 C27 . 1.341(5) ?
    N3 C15 . 1.371(5) ?
    N3 H3A . 0.86 ?
    N4 C21 . 1.280(5) ?
    N4 H4A . 0.86 ?
    N4 H4B . 0.86 ?
    C15 C20 . 1.379(5) ?
    C15 C16 . 1.414(5) ?
    C16 C17 . 1.397(7) ?
    C16 H16 . 0.93 ?
    C17 C18 . 1.389(7) ?
    C17 H17 . 0.93 ?
    C18 C19 . 1.350(6) ?
    C18 H18 . 0.93 ?
    C19 C20 . 1.381(5) ?
    C19 H19 . 0.93 ?
    C20 C21 . 1.475(5) ?
    C21 C22 . 1.428(5) ?
    C22 C23 . 1.415(5) ?
    C22 C27 . 1.431(5) ?
    C23 C24 . 1.340(6) ?
    C23 H23 . 0.93 ?
    C24 C25 . 1.398(7) ?
    C24 H24 . 0.93 ?
    C25 C26 . 1.353(7) ?
    C25 H25 . 0.93 ?
    C26 C27 . 1.402(6) ?
    C26 H26 . 0.93 ?
    O9 H9A . 0.928(19) ?
    O9 H9B . 0.924(19) ?
    O10 H10A . 0.97(2) ?
    O10 H10B . 0.96(2) ?
    O11 H11A . 0.946(19) ?
    O11 H11B . 0.926(18) ?
    O12 H12A . 0.96(2) ?
    O12 H12B . 0.96(2) ?
loop_
    _geom_angle_atom_site_label_1
    _geom_angle_atom_site_label_2
    _geom_angle_atom_site_label_3
    _geom_angle_site_symmetry_1
    _geom_angle_site_symmetry_3
    _geom_angle
    _geom_angle_publ_flag
    O1 Fe1 O3 . . 151.61(9) ?
    O1 Fe1 O5 . . 93.57(10) ?
    O3 Fe1 O5 . . 92.15(10) ?
    O1 Fe1 O7 . . 93.89(12) ?
    O3 Fe1 O7 . . 94.29(10) ?
    O5 Fe1 O7 . . 151.37(9) ?
    O1 Fe1 N1 . . 75.75(9) ?
    O3 Fe1 N1 . . 75.96(9) ?
    O5 Fe1 N1 . . 106.63(9) ?
    O7 Fe1 N1 . . 102.00(9) ?
    O1 Fe1 N2 . . 103.03(9) ?
    O3 Fe1 N2 . . 105.34(9) ?
    O5 Fe1 N2 . . 75.84(9) ?
    O7 Fe1 N2 . . 75.54(9) ?
    N1 Fe1 N2 . . 177.24(9) ?
    C6 O1 Fe1 . . 121.0(2) ?
    C7 O3 Fe1 . . 120.05(19) ?
    C13 O5 Fe1 . . 120.35(19) ?
    C14 O7 Fe1 . . 120.66(19) ?
    C1 N1 C5 . . 122.4(3) ?
    C1 N1 Fe1 . . 118.93(19) ?
    C5 N1 Fe1 . . 118.67(19) ?
    C12 N2 C8 . . 122.5(3) ?
    C12 N2 Fe1 . . 118.83(19) ?
    C8 N2 Fe1 . . 118.65(19) ?
    N1 C1 C2 . . 120.0(3) ?
    N1 C1 C6 . . 111.3(3) ?
    C2 C1 C6 . . 128.7(3) ?
    C3 C2 C1 . . 118.1(3) ?
    C3 C2 H2 . . 120.9 ?
    C1 C2 H2 . . 120.9 ?
    C2 C3 C4 . . 121.0(3) ?
    C2 C3 H3 . . 119.5 ?
    C4 C3 H3 . . 119.5 ?
    C5 C4 C3 . . 118.2(3) ?
    C5 C4 H4 . . 120.9 ?
    C3 C4 H4 . . 120.9 ?
    N1 C5 C4 . . 120.3(3) ?
    N1 C5 C7 . . 111.1(2) ?
    C4 C5 C7 . . 128.5(3) ?
    O2 C6 O1 . . 126.2(3) ?
    O2 C6 C1 . . 120.8(3) ?
    O1 C6 C1 . . 112.9(3) ?
    O4 C7 O3 . . 125.7(3) ?
    O4 C7 C5 . . 120.2(3) ?
    O3 C7 C5 . . 114.1(2) ?
    N2 C8 C9 . . 120.7(3) ?
    N2 C8 C13 . . 111.5(2) ?
    C9 C8 C13 . . 127.8(3) ?
    C8 C9 C10 . . 117.7(3) ?
    C8 C9 H9 . . 121.2 ?
    C10 C9 H9 . . 121.2 ?
    C9 C10 C11 . . 120.6(3) ?
    C9 C10 H10 . . 119.7 ?
    C11 C10 H10 . . 119.7 ?
    C12 C11 C10 . . 118.2(3) ?
    C12 C11 H11 . . 120.9 ?
    C10 C11 H11 . . 120.9 ?
    N2 C12 C11 . . 120.3(3) ?
    N2 C12 C14 . . 111.6(3) ?
    C11 C12 C14 . . 128.0(3) ?
    O6 C13 O5 . . 126.1(3) ?
    O6 C13 C8 . . 120.3(3) ?
    O5 C13 C8 . . 113.6(2) ?
    O8 C14 O7 . . 126.5(3) ?
    O8 C14 C12 . . 120.2(3) ?
    O7 C14 C12 . . 113.3(3) ?
    C27 N3 C15 . . 122.1(3) ?
    C27 N3 H3A . . 119 ?
    C15 N3 H3A . . 119 ?
    C21 N4 H4A . . 120 ?
    C21 N4 H4B . . 120 ?
    H4A N4 H4B . . 120 ?
    N3 C15 C20 . . 123.6(3) ?
    N3 C15 C16 . . 115.5(4) ?
    C20 C15 C16 . . 120.9(3) ?
    C17 C16 C15 . . 117.7(4) ?
    C17 C16 H16 . . 121.2 ?
    C15 C16 H16 . . 121.2 ?
    C18 C17 C16 . . 120.1(4) ?
    C18 C17 H17 . . 119.9 ?
    C16 C17 H17 . . 119.9 ?
    C19 C18 C17 . . 121.0(4) ?
    C19 C18 H18 . . 119.5 ?
    C17 C18 H18 . . 119.5 ?
    C18 C19 C20 . . 120.8(4) ?
    C18 C19 H19 . . 119.6 ?
    C20 C19 H19 . . 119.6 ?
    C15 C20 C19 . . 119.5(3) ?
    C15 C20 C21 . . 116.4(3) ?
    C19 C20 C21 . . 124.1(3) ?
    N4 C21 C22 . . 121.2(3) ?
    N4 C21 C20 . . 120.2(3) ?
    C22 C21 C20 . . 118.6(3) ?
    C23 C22 C21 . . 124.3(3) ?
    C23 C22 C27 . . 115.9(3) ?
    C21 C22 C27 . . 119.8(3) ?
    C24 C23 C22 . . 123.3(4) ?
    C24 C23 H23 . . 118.3 ?
    C22 C23 H23 . . 118.3 ?
    C23 C24 C25 . . 119.4(4) ?
    C23 C24 H24 . . 120.3 ?
    C25 C24 H24 . . 120.3 ?
    C26 C25 C24 . . 120.8(4) ?
    C26 C25 H25 . . 119.6 ?
    C24 C25 H25 . . 119.6 ?
    C25 C26 C27 . . 120.5(4) ?
    C25 C26 H26 . . 119.8 ?
    C27 C26 H26 . . 119.8 ?
    N3 C27 C26 . . 120.5(4) ?
    N3 C27 C22 . . 119.4(3) ?
    C26 C27 C22 . . 120.0(4) ?
    H9A O9 H9B . . 110(4) ?
    H10A O10 H10B . . 100(4) ?
    H11A O11 H11B . . 99(3) ?
    H12A O12 H12B . . 105(5) ?
loop_
    _geom_torsion_atom_site_label_1
    _geom_torsion_atom_site_label_2
    _geom_torsion_atom_site_label_3
    _geom_torsion_atom_site_label_4
    _geom_torsion_site_symmetry_1
    _geom_torsion_site_symmetry_2
    _geom_torsion_site_symmetry_3
    _geom_torsion_site_symmetry_4
    _geom_torsion
    _geom_torsion_publ_flag
    O3 Fe1 O1 C6 . . . . -7.7(4) ?
    O5 Fe1 O1 C6 . . . . -108.9(3) ?
    O7 Fe1 O1 C6 . . . . 98.8(3) ?
    N1 Fe1 O1 C6 . . . . -2.6(2) ?
    N2 Fe1 O1 C6 . . . . 174.9(2) ?
    O1 Fe1 O3 C7 . . . . 5.6(4) ?
    O5 Fe1 O3 C7 . . . . 107.1(2) ?
    O7 Fe1 O3 C7 . . . . -100.8(2) ?
    N1 Fe1 O3 C7 . . . . 0.5(2) ?
    N2 Fe1 O3 C7 . . . . -177.0(2) ?
    O1 Fe1 O5 C13 . . . . -100.7(2) ?
    O3 Fe1 O5 C13 . . . . 107.1(2) ?
    O7 Fe1 O5 C13 . . . . 4.1(4) ?
    N1 Fe1 O5 C13 . . . . -176.9(2) ?
    N2 Fe1 O5 C13 . . . . 1.8(2) ?
    O1 Fe1 O7 C14 . . . . 101.3(3) ?
    O3 Fe1 O7 C14 . . . . -105.9(2) ?
    O5 Fe1 O7 C14 . . . . -3.4(4) ?
    N1 Fe1 O7 C14 . . . . 177.6(2) ?
    N2 Fe1 O7 C14 . . . . -1.1(2) ?
    O1 Fe1 N1 C1 . . . . 2.2(2) ?
    O3 Fe1 N1 C1 . . . . 179.7(2) ?
    O5 Fe1 N1 C1 . . . . 91.7(2) ?
    O7 Fe1 N1 C1 . . . . -88.8(2) ?
    O1 Fe1 N1 C5 . . . . -179.6(2) ?
    O3 Fe1 N1 C5 . . . . -2.1(2) ?
    O5 Fe1 N1 C5 . . . . -90.1(2) ?
    O7 Fe1 N1 C5 . . . . 89.4(2) ?
    O1 Fe1 N2 C12 . . . . -90.2(2) ?
    O3 Fe1 N2 C12 . . . . 91.0(2) ?
    O5 Fe1 N2 C12 . . . . 179.3(2) ?
    O7 Fe1 N2 C12 . . . . 0.5(2) ?
    O1 Fe1 N2 C8 . . . . 88.2(2) ?
    O3 Fe1 N2 C8 . . . . -90.5(2) ?
    O5 Fe1 N2 C8 . . . . -2.2(2) ?
    O7 Fe1 N2 C8 . . . . 178.9(2) ?
    C5 N1 C1 C2 . . . . -0.3(4) ?
    Fe1 N1 C1 C2 . . . . 177.9(2) ?
    C5 N1 C1 C6 . . . . -179.7(3) ?
    Fe1 N1 C1 C6 . . . . -1.5(3) ?
    N1 C1 C2 C3 . . . . -0.7(5) ?
    C6 C1 C2 C3 . . . . 178.6(3) ?
    C1 C2 C3 C4 . . . . 1.2(5) ?
    C2 C3 C4 C5 . . . . -0.8(5) ?
    C1 N1 C5 C4 . . . . 0.7(4) ?
    Fe1 N1 C5 C4 . . . . -177.5(2) ?
    C1 N1 C5 C7 . . . . -178.8(3) ?
    Fe1 N1 C5 C7 . . . . 3.1(3) ?
    C3 C4 C5 N1 . . . . -0.1(5) ?
    C3 C4 C5 C7 . . . . 179.3(3) ?
    Fe1 O1 C6 O2 . . . . -176.8(3) ?
    Fe1 O1 C6 C1 . . . . 2.5(4) ?
    N1 C1 C6 O2 . . . . 178.8(3) ?
    C2 C1 C6 O2 . . . . -0.5(5) ?
    N1 C1 C6 O1 . . . . -0.6(4) ?
    C2 C1 C6 O1 . . . . -179.9(3) ?
    Fe1 O3 C7 O4 . . . . -177.6(3) ?
    Fe1 O3 C7 C5 . . . . 0.9(4) ?
    N1 C5 C7 O4 . . . . 176.0(3) ?
    C4 C5 C7 O4 . . . . -3.4(5) ?
    N1 C5 C7 O3 . . . . -2.5(4) ?
    C4 C5 C7 O3 . . . . 178.1(3) ?
    C12 N2 C8 C9 . . . . 0.7(4) ?
    Fe1 N2 C8 C9 . . . . -177.7(2) ?
    C12 N2 C8 C13 . . . . -179.4(2) ?
    Fe1 N2 C8 C13 . . . . 2.2(3) ?
    N2 C8 C9 C10 . . . . -1.3(5) ?
    C13 C8 C9 C10 . . . . 178.8(3) ?
    C8 C9 C10 C11 . . . . 0.8(5) ?
    C9 C10 C11 C12 . . . . 0.4(5) ?
    C8 N2 C12 C11 . . . . 0.6(4) ?
    Fe1 N2 C12 C11 . . . . 179.0(2) ?
    C8 N2 C12 C14 . . . . -178.3(2) ?
    Fe1 N2 C12 C14 . . . . 0.1(3) ?
    C10 C11 C12 N2 . . . . -1.1(4) ?
    C10 C11 C12 C14 . . . . 177.5(3) ?
    Fe1 O5 C13 O6 . . . . 179.0(3) ?
    Fe1 O5 C13 C8 . . . . -1.2(3) ?
    N2 C8 C13 O6 . . . . 179.1(3) ?
    C9 C8 C13 O6 . . . . -1.0(5) ?
    N2 C8 C13 O5 . . . . -0.7(4) ?
    C9 C8 C13 O5 . . . . 179.2(3) ?
    Fe1 O7 C14 O8 . . . . -177.2(3) ?
    Fe1 O7 C14 C12 . . . . 1.5(4) ?
    N2 C12 C14 O8 . . . . 177.8(3) ?
    C11 C12 C14 O8 . . . . -1.0(5) ?
    N2 C12 C14 O7 . . . . -1.0(4) ?
    C11 C12 C14 O7 . . . . -179.8(3) ?
    C27 N3 C15 C20 . . . . -1.3(5) ?
    C27 N3 C15 C16 . . . . 178.2(3) ?
    N3 C15 C16 C17 . . . . -179.0(4) ?
    C20 C15 C16 C17 . . . . 0.5(6) ?
    C15 C16 C17 C18 . . . . -0.2(6) ?
    C16 C17 C18 C19 . . . . -0.9(7) ?
    C17 C18 C19 C20 . . . . 1.7(7) ?
    N3 C15 C20 C19 . . . . 179.6(3) ?
    C16 C15 C20 C19 . . . . 0.2(5) ?
    N3 C15 C20 C21 . . . . -0.7(5) ?
    C16 C15 C20 C21 . . . . 179.9(3) ?
    C18 C19 C20 C15 . . . . -1.3(6) ?
    C18 C19 C20 C21 . . . . 179.0(4) ?
    C15 C20 C21 N4 . . . . -178.0(3) ?
    C19 C20 C21 N4 . . . . 1.7(5) ?
    C15 C20 C21 C22 . . . . 2.5(4) ?
    C19 C20 C21 C22 . . . . -177.8(3) ?
    N4 C21 C22 C23 . . . . -1.7(5) ?
    C20 C21 C22 C23 . . . . 177.9(3) ?
    N4 C21 C22 C27 . . . . 178.0(3) ?
    C20 C21 C22 C27 . . . . -2.4(4) ?
    C21 C22 C23 C24 . . . . -179.1(4) ?
    C27 C22 C23 C24 . . . . 1.1(5) ?
    C22 C23 C24 C25 . . . . -0.8(6) ?
    C23 C24 C25 C26 . . . . 0.4(7) ?
    C24 C25 C26 C27 . . . . -0.4(7) ?
    C15 N3 C27 C26 . . . . -177.3(4) ?
    C15 N3 C27 C22 . . . . 1.4(5) ?
    C25 C26 C27 N3 . . . . 179.5(4) ?
    C25 C26 C27 C22 . . . . 0.8(6) ?
    C23 C22 C27 N3 . . . . -179.8(3) ?
    C21 C22 C27 N3 . . . . 0.5(5) ?
    C23 C22 C27 C26 . . . . -1.1(5) ?
    C21 C22 C27 C26 . . . . 179.2(3) ?
loop_
    _geom_hbond_atom_site_label_D
    _geom_hbond_atom_site_label_H
    _geom_hbond_atom_site_label_A
    _geom_hbond_site_symmetry_A
    _geom_hbond_distance_DH
    _geom_hbond_distance_HA
    _geom_hbond_distance_DA
    _geom_hbond_angle_DHA
    _geom_hbond_publ_flag
    N3 H3A O3 . 0.86 2.42 3.038(4) 130 yes
    N3 H3A O11 . 0.86 2.30 3.008(4) 139 yes
    N4 H4A O12 3_575 0.86 2.03 2.822(5) 152 yes
    N4 H4B O5 4_575 0.86 2.39 3.115(4) 142 yes
    O9 H9A O6 . 0.93(4) 1.81(5) 2.726(4) 165(5) yes
    O9 H9B O11 1_655 0.92(2) 1.85(2) 2.766(4) 170(5) yes
    O10 H10A O9 2_655 0.97(5) 1.81(5) 2.750(5) 164(5) yes
    O10 H10B O1 . 0.97(5) 1.90(5) 2.859(5) 176(11) yes
    O11 H11A O4 . 0.95(4) 1.78(4) 2.715(4) 165(3) yes
    O11 H11B O8 2_545 0.93(4) 1.97(2) 2.865(4) 163(4) yes
    O12 H12A O10 1_455 0.96(6) 1.96(7) 2.827(5) 149(7) yes
    O12 H12B O8 . 0.95(11) 2.06(8) 2.874(4) 142(10) yes
    C4 H4 O6 4_576 0.93 2.41 3.334(4) 171 yes
    C9 H9 O4 4_675 0.93 2.33 3.257(4) 171 yes
    C16 H16 O12 2_545 0.93 2.59 3.426(6) 150 yes
    C17 H17 O2 2_645 0.93 2.54 3.329(5) 143 yes
_iucr_refine_instructions_details
;
TITL ee-3 in P2(1)/n
CELL  1.54184   9.6130  18.9256  15.9563   90.000   96.037   90.000
ZERR    12.00   0.0001   0.0002   0.0002    0.000    0.001    0.000
LATT   1
SYMM  1/2 - X, 1/2 + Y, 1/2 - Z
SFAC  C    H    O    S    FE   N
UNIT  108  100  48   0    4    16
MERG   2
OMIT    -4.00 180.00
OMIT     0   5   2
OMIT    -2   1   3
OMIT     2   3   0
OMIT     0   3   2
OMIT    -1   0   3
EQIV    $1 -1+x, y, z
DFIX     0.950   0.020 H11A O11
DFIX     0.950   0.020 H11B O11
DANG     1.500   0.040 H11A H11B
DFIX     0.950   0.020 H9B O9
DFIX     0.950   0.020 O9 H9A
DANG     1.500   0.040 H9B H9A
DFIX     0.950   0.020 O10 H10B
DFIX     0.950   0.020 O10 H10A
DANG     1.500   0.040 H10B H10A
DFIX     0.950   0.020 H12A O12
DFIX     0.950   0.020 H12B O12
DANG     1.500   0.040 H12B H12A
DFIX     2.000   0.040 H12B O8
DFIX     1.900   0.04 H12A O10_$1
FMAP   2
PLAN   20
ACTA
HTAB    2.00000
BOND   $H
CONF
L.S.  10
WGHT    0.107400    1.576900
EXTI    0.001010
FVAR       4.91677
FE1   5    0.523427    0.882727    0.304879    11.00000    0.05657    0.04662 =
         0.03449   -0.00198    0.01561   -0.00371
O1    3    0.677738    0.952368    0.337790    11.00000    0.06845    0.06049 =
         0.05837    0.00151    0.02165   -0.01829
O2    3    0.795943    1.013759    0.441721    11.00000    0.07372    0.07076 =
         0.09365   -0.00265    0.00547   -0.03208
O3    3    0.379002    0.811783    0.334292    11.00000    0.06446    0.05847 =
         0.03819   -0.00626    0.01224   -0.01743
O4    3    0.276372    0.759174    0.437027    11.00000    0.07610    0.07575 =
         0.06079   -0.00426    0.02450   -0.03383
O5    3    0.657178    0.805423    0.277465    11.00000    0.06546    0.05575 =
         0.04061    0.00349    0.01170    0.01106
O6    3    0.755959    0.748407    0.176686    11.00000    0.06970    0.06770 =
         0.06086   -0.00662    0.01295    0.02421
O7    3    0.380352    0.958798    0.269096    11.00000    0.07618    0.05722 =
         0.05324   -0.00846    0.02210    0.01139
O8    3    0.268867    1.019568    0.162141    11.00000    0.07856    0.05675 =
         0.09195    0.00454    0.01435    0.02250
N1    6    0.533220    0.887652    0.434135    11.00000    0.04599    0.04263 =
         0.03797   -0.00382    0.01181   -0.00221
N2    6    0.510802    0.882833    0.175122    11.00000    0.04839    0.04040 =
         0.03871    0.00074    0.01407   -0.00154
C1    1    0.623787    0.931733    0.475407    11.00000    0.04823    0.04239 =
         0.04496   -0.00737    0.00607   -0.00029
C2    1    0.629156    0.937758    0.562754    11.00000    0.06098    0.05491 =
         0.04754   -0.01395   -0.00139    0.00386
AFIX  43
H2    2    0.692639    0.968015    0.592517    11.00000   -1.20000
AFIX   0
C3    1    0.538009    0.897729    0.603618    11.00000    0.07638    0.06508 =
         0.03623   -0.00768    0.00636    0.00806
AFIX  43
H3    2    0.538606    0.901611    0.661757    11.00000   -1.20000
AFIX   0
C4    1    0.445403    0.851761    0.559599    11.00000    0.06150    0.05937 =
         0.04068    0.00255    0.01764    0.00398
AFIX  43
H4    2    0.384577    0.824231    0.587412    11.00000   -1.20000
AFIX   0
C5    1    0.445692    0.847844    0.473272    11.00000    0.04687    0.04545 =
         0.03881   -0.00018    0.01423    0.00066
C6    1    0.709230    0.970431    0.415714    11.00000    0.05419    0.04373 =
         0.06800   -0.00080    0.01140   -0.00715
C7    1    0.357561    0.802082    0.411748    11.00000    0.05137    0.05088 =
         0.04357   -0.00083    0.01509   -0.00878
C8    1    0.591425    0.838626    0.137401    11.00000    0.04535    0.04338 =
         0.04027   -0.00314    0.01293   -0.00191
C9    1    0.590158    0.838555    0.050824    11.00000    0.06006    0.05832 =
         0.04457   -0.00669    0.01876   -0.00044
AFIX  43
H9    2    0.647793    0.808401    0.024054    11.00000   -1.20000
AFIX   0
C10   1    0.500055    0.884961    0.005187    11.00000    0.07289    0.07260 =
         0.03364    0.00056    0.00931   -0.00455
AFIX  43
H10   2    0.496020    0.885760   -0.053295    11.00000   -1.20000
AFIX   0
C11   1    0.415726    0.930286    0.045973    11.00000    0.05745    0.05274 =
         0.04993    0.00823    0.00308   -0.00401
AFIX  43
H11   2    0.354610    0.961303    0.015588    11.00000   -1.20000
AFIX   0
C12   1    0.425042    0.928064    0.132657    11.00000    0.04757    0.03818 =
         0.04816    0.00312    0.01027   -0.00404
C13   1    0.677371    0.792581    0.200434    11.00000    0.04940    0.04790 =
         0.04417   -0.00210    0.01101    0.00233
C14   1    0.348995    0.973499    0.190891    11.00000    0.05720    0.04124 =
         0.06230   -0.00108    0.01593    0.00279
N3    6    0.227847    0.760407    0.168673    11.00000    0.06820    0.08285 =
         0.05467    0.00787    0.00737    0.00352
AFIX  43
H3A   2    0.245070    0.749053    0.220921    11.00000   -1.20000
AFIX   0
N4    6    0.140872    0.806678   -0.081043    11.00000    0.08132    0.07493 =
         0.07209    0.01119    0.01482    0.02263
AFIX  93
H4A   2    0.077576    0.837371   -0.096952    11.00000   -1.20000
H4B   2    0.184665    0.785178   -0.117843    11.00000   -1.20000
AFIX   0
C15   1    0.300616    0.727485    0.110367    11.00000    0.04807    0.05808 =
         0.06435   -0.00415    0.01424   -0.00615
C16   1    0.402650    0.678202    0.143282    11.00000    0.07264    0.08310 =
         0.06753    0.02008   -0.00752   -0.00912
AFIX  43
H16   2    0.416972    0.668799    0.200750    11.00000   -1.20000
AFIX   0
C17   1    0.481203    0.644124    0.086461    11.00000    0.05073    0.06382 =
         0.13211    0.01052   -0.00085    0.01618
AFIX  43
H17   2    0.549363    0.611490    0.105989    11.00000   -1.20000
AFIX   0
C18   1    0.457717    0.658879    0.000896    11.00000    0.06649    0.07812 =
         0.09964   -0.01576    0.02833    0.00032
AFIX  43
H18   2    0.511450    0.636444   -0.036352    11.00000   -1.20000
AFIX   0
C19   1    0.358046    0.705304   -0.028998    11.00000    0.07406    0.06967 =
         0.06329   -0.00342    0.01245   -0.00531
AFIX  43
H19   2    0.342356    0.713514   -0.086683    11.00000   -1.20000
AFIX   0
C20   1    0.279064    0.740771    0.025005    11.00000    0.05398    0.04729 =
         0.06282    0.00466    0.00277   -0.00450
C21   1    0.169896    0.792996   -0.002595    11.00000    0.05409    0.05651 =
         0.05984   -0.00337    0.01057   -0.00915
C22   1    0.098864    0.827883    0.059848    11.00000    0.04122    0.04507 =
         0.05396   -0.00082    0.00489   -0.00460
C23   1   -0.004435    0.880574    0.042159    11.00000    0.05695    0.05325 =
         0.08160   -0.00863    0.00986    0.00208
AFIX  43
H23   2   -0.029068    0.893159   -0.013775    11.00000   -1.20000
AFIX   0
C24   1   -0.068587    0.913270    0.101884    11.00000    0.07167    0.06992 =
         0.10032   -0.00685    0.01533    0.01044
AFIX  43
H24   2   -0.135087    0.948048    0.087272    11.00000   -1.20000
AFIX   0
C25   1   -0.034727    0.894669    0.186329    11.00000    0.07462    0.08348 =
         0.09256   -0.02084    0.02677    0.00214
AFIX  43
H25   2   -0.079607    0.917065    0.227852    11.00000   -1.20000
AFIX   0
C26   1    0.062526    0.844488    0.208447    11.00000    0.07465    0.09223 =
         0.06790   -0.00877    0.01849   -0.00572
AFIX  43
H26   2    0.084309    0.832965    0.264962    11.00000   -1.20000
AFIX   0
C27   1    0.130673    0.809748    0.146789    11.00000    0.05043    0.06236 =
         0.07358   -0.00526    0.01043   -0.00679
O9    3    0.885787    0.666018    0.301455    11.00000    0.07244    0.08700 =
         0.06515    0.01522    0.00583   -0.00283
H9A   2    0.840933    0.686521    0.253160    11.00000    0.11533
H9B   2    0.981508    0.670881    0.302047    11.00000    0.08923
O10   3    0.730642    1.033584    0.193354    11.00000    0.11961    0.07739 =
         0.10880    0.01979    0.05603    0.01062
H10A  2    0.675011    1.075528    0.199303    11.00000    0.14278
H10B  2    0.709944    1.007998    0.242620    11.00000    0.20651
O11   3    0.175000    0.667341    0.314822    11.00000    0.07628    0.06224 =
         0.06689    0.00112   -0.00144   -0.00114
H11A  2    0.209699    0.692546    0.363772    11.00000    0.09729
H11B  2    0.205943    0.622646    0.331420    11.00000    0.06936
O12   3    0.002254    1.084786    0.175768    11.00000    0.08055    0.07452 =
         0.09821    0.01184    0.01020    0.01128
H12A  2   -0.090213    1.067228    0.159621    11.00000    1.05281
H12B  2    0.063159    1.051552    0.152917    11.00000    0.52862
HKLF    4
REM  iran-ee-3 in P2(1)/n
REM R1 =  0.0590 for   5140 Fo > 4sig(Fo)  and  0.0659 for all   5940 data
REM    430 parameters refined using     14 restraints
END
WGHT      0.1087      1.5561
REM Highest difference peak  0.856,  deepest hole -0.334,  1-sigma level  0.066
Q1    1   0.2355  0.7746 -0.0542  11.00000  0.05    0.86
Q2    1   0.5737  0.5371 -0.1234  11.00000  0.05    0.74
Q3    1   0.0757  0.8621 -0.0971  11.00000  0.05    0.70
Q4    1  -0.0374  0.8833  0.2865  11.00000  0.05    0.61
Q5    1   0.1398  0.7840  0.2015  11.00000  0.05    0.59
Q6    1   0.1795  0.7829  0.1140  11.00000  0.05    0.57
Q7    1  -0.0287  0.9114 -0.0757  11.00000  0.05    0.54
Q8    1  -0.0672  0.9204  0.0043  11.00000  0.05    0.46
Q9    1   0.1323  0.8322 -0.0311  11.00000  0.05    0.36
Q10   1   0.6073  0.8869  0.3307  11.00000  0.05    0.27
Q11   1   0.6362  0.8163  0.1634  11.00000  0.05    0.27
Q12   1   0.4256  0.6966 -0.0034  11.00000  0.05    0.25
Q13   1   0.5081  0.8791  0.1956  11.00000  0.05    0.25
Q14   1   0.4253  0.8908  0.2812  11.00000  0.05    0.24
Q15   1   0.4461  0.8279  0.3350  11.00000  0.05    0.24
Q16   1   0.8201  0.7681  0.1947  11.00000  0.05    0.23
Q17   1   0.7454  1.0121  0.4375  11.00000  0.05    0.23
Q18   1   0.6319  0.9391  0.5196  11.00000  0.05    0.22
Q19   1   0.0808  1.0491  0.1822  11.00000  0.05    0.22
Q20   1   0.6036  0.8264  0.2794  11.00000  0.05    0.22
;
