# Supplementary material for: 9-Amino­acridinium bis­(pyridine-2,6-dicarboxyl­ato-κ3 O 2,N,O 6)ferrate(III) tetra­hydrate
Source: Acta Crystallogr Sect E Struct Rep Online. 2012 May 12;68(Pt 6):m761–2. doi: 10.1107/S1600536812020247 (PMC3379098; doi:10.1107/S1600536812020247)
Supplement: Supplementary file 2 [file e-68-0m761-Isup2.hkl]

#
# h,k,l, Fc-squared, Fo-squared, sigma(Fo-squared) and status flag
#
data_I
_shelx_title ' iran-ee-3 in P2(1)/n'
_shelx_refln_list_code          4
_shelx_F_calc_maximum      205.17
_exptl_crystal_F_000      1348.00
_reflns_d_resolution_high  0.7947
 
loop_
 _symmetry_equiv_pos_as_xyz
 'x, y, z'
 '-x+1/2, y+1/2, -z+1/2'
 '-x, -y, -z'
 'x-1/2, -y-1/2, z-1/2'
 
_cell_length_a     9.6130
_cell_length_b    18.9256
_cell_length_c    15.9563
_cell_angle_alpha  90.000
_cell_angle_beta   96.037
_cell_angle_gamma  90.000
 
_shelx_F_squared_multiplier     1.000
 
loop_
 _refln_index_h
 _refln_index_k
 _refln_index_l
 _refln_F_squared_calc
 _refln_F_squared_meas
 _refln_F_squared_sigma
 _refln_observed_status
   2   0   0     8489.49     9601.46    130.99 o
   4   0   0     1849.20     1654.44     38.38 o
   6   0   0     1248.57     1028.49     36.82 o
   8   0   0      636.19      632.07     12.06 o
  10   0   0       19.18        3.18      6.67 o
   2   1   0      947.11      971.99     14.14 o
   3   1   0     3207.13     3563.05     41.95 o
   4   1   0      560.31      652.97     15.55 o
   5   1   0      190.28      163.78      9.43 o
   6   1   0      131.03       96.89      9.10 o
   7   1   0      150.53      190.91     14.01 o
   8   1   0      625.72      607.78     12.34 o
   9   1   0       16.92       32.01      3.41 o
  10   1   0       10.07       13.56      2.53 o
  11   1   0        9.32       13.36      2.40 o
   0   2   0    11741.26    11147.32    441.08 o
   1   2   0     1121.14      952.18     13.05 o
   2   2   0     4079.53     4976.47     50.80 o
   3   2   0      382.40      349.14      9.16 o
   4   2   0     1683.65     1637.28     51.37 o
   5   2   0     2535.13     2525.69     39.67 o
   6   2   0       44.23       27.76      6.30 o
   7   2   0     3997.15     3846.51     91.73 o
   8   2   0       15.27       18.66      2.90 o
   9   2   0      434.17      462.03      7.02 o
  10   2   0       18.10       28.17      3.00 o
  11   2   0      284.86      306.21      6.55 o
   1   3   0     1455.70     1944.61     23.27 o
   3   3   0     3047.53     3236.41     38.39 o
   4   3   0      361.42      404.07     11.62 o
   5   3   0      336.28      261.91     11.14 o
   6   3   0     1431.06     1324.30     46.17 o
   7   3   0       95.09       70.16      4.40 o
   8   3   0       91.01       81.43      3.69 o
   9   3   0       39.96       38.77      3.08 o
  10   3   0      601.36      620.58      9.21 o
  11   3   0        5.69        6.66      2.29 o
   0   4   0    12165.29    11994.91    586.32 o
   1   4   0      978.27      814.55     11.05 o
   3   4   0     1926.16     1593.47     22.08 o
   4   4   0     2657.40     2683.26     36.24 o
   5   4   0        3.09       11.17      8.26 o
   6   4   0     1747.20     1585.12     52.68 o
   7   4   0        9.27        8.18      3.07 o
   8   4   0       32.25       21.63      2.96 o
   9   4   0      404.31      430.73      7.86 o
  10   4   0       15.09       32.17      3.02 o
  11   4   0       43.59       41.74      2.47 o
   1   5   0     6146.58     6125.73     52.73 o
   2   5   0     1858.52     1607.17     23.68 o
   3   5   0     5187.40     4991.13     72.23 o
   4   5   0      439.62      403.39     20.43 o
   5   5   0      739.34      707.88     31.32 o
   6   5   0       96.71       86.13     15.03 o
   7   5   0       27.96       40.49      6.79 o
   8   5   0       38.60       40.58      3.43 o
   9   5   0       44.85       48.94      3.65 o
  10   5   0        8.34        8.19      3.22 o
  11   5   0        0.49        3.52      2.19 o
   0   6   0     1515.49     1307.67     22.29 o
   1   6   0      994.09     1191.71     16.13 o
   2   6   0      331.98      338.52     10.04 o
   3   6   0     4934.69     5152.35     60.61 o
   4   6   0    11017.28    11697.41    222.39 o
   5   6   0     2339.17     2555.53     65.54 o
   6   6   0       26.44       34.08     12.22 o
   7   6   0      140.18      139.99      4.79 o
   8   6   0       95.76      104.04      4.23 o
   9   6   0      920.58     1058.77     13.66 o
  10   6   0        0.67        3.39      3.08 o
  11   6   0      113.91      124.80      5.10 o
   1   7   0     1008.90     1020.30     15.53 o
   2   7   0      139.25      188.88      6.83 o
   3   7   0     1100.16     1067.28     21.52 o
   4   7   0     6834.99     7445.46    131.22 o
   5   7   0      765.44      843.00     36.02 o
   6   7   0       34.05       41.87     14.00 o
   7   7   0        1.86        4.45      3.36 o
   8   7   0     1004.54      996.05     11.06 o
   9   7   0        1.27       -0.47      3.13 o
  10   7   0      240.77      272.94     15.09 o
  11   7   0        5.44        5.76      2.99 o
   0   8   0       99.24      117.97      5.06 o
   1   8   0      408.54      344.06      9.01 o
   2   8   0     2276.28     2271.38     28.59 o
   3   8   0     2548.29     3082.78     43.98 o
   4   8   0    35232.77    39585.64   1084.77 o
   5   8   0      233.19      267.17     21.50 o
   6   8   0      149.60      149.51      4.46 o
   7   8   0      266.29      264.19      6.28 o
   8   8   0       18.37       23.70      4.90 o
   9   8   0      123.01      121.16      6.23 o
  10   8   0        5.58        9.88      6.31 o
  11   8   0       24.67       19.88      2.92 o
   1   9   0      276.37      274.32      9.19 o
   2   9   0      191.59      175.39      8.76 o
   3   9   0    15131.63    15945.38    163.76 o
   4   9   0      801.96     1021.07     35.54 o
   5   9   0     1055.48      990.96     40.82 o
   6   9   0      148.26      181.97      5.90 o
   7   9   0      438.89      401.30      7.86 o
   8   9   0      114.81      111.22      5.30 o
   9   9   0        7.10        5.69      4.80 o
  10   9   0        2.82        8.42      5.82 o
  11   9   0        1.34        3.41      2.21 o
   0  10   0       69.42       32.53      9.44 o
   1  10   0        6.30        7.32      3.09 o
   2  10   0     2697.59     2633.54     40.10 o
   3  10   0     1043.86      977.20     23.26 o
   4  10   0       10.35       11.81      5.67 o
   5  10   0      821.93      708.56     34.95 o
   6  10   0     2421.93     2485.47     22.61 o
   7  10   0      523.42      571.92      9.45 o
   8  10   0      109.02      106.49      5.71 o
   9  10   0       84.99      110.91      9.89 o
  10  10   0        3.88       10.35      5.07 o
   1  11   0     1015.53      881.70     25.33 o
   2  11   0      491.25      497.54     15.77 o
   3  11   0       57.58       65.58      9.33 o
   4  11   0      236.79      258.97     13.28 o
   5  11   0       10.39        8.05      2.92 o
   6  11   0     3115.49     3258.68     31.84 o
   7  11   0        2.42        8.84      6.62 o
   8  11   0      216.63      222.03      6.85 o
   9  11   0        0.01       -0.37      4.03 o
  10  11   0       82.83       85.36      6.08 o
   0  12   0      370.22      457.20     27.66 o
   1  12   0       69.96       55.52      9.09 o
   2  12   0      635.19      597.22     29.69 o
   3  12   0       54.00       53.26     12.29 o
   4  12   0      240.37      213.94      5.63 o
   5  12   0     2627.61     2619.78     24.10 o
   6  12   0     2649.15     2637.94     32.31 o
   7  12   0      286.56      292.22     11.77 o
   8  12   0      106.79      100.14      8.25 o
   9  12   0       12.89       12.40      3.77 o
  10  12   0       11.11       17.14      2.71 o
   1  13   0     3257.12     3414.31     60.47 o
   2  13   0       38.71       59.69     14.14 o
   3  13   0      475.09      454.67      9.16 o
   4  13   0       78.61       80.14      3.82 o
   5  13   0     3145.15     2955.37     25.25 o
   6  13   0       24.90       35.67      4.32 o
   7  13   0      194.91      209.29     11.38 o
   8  13   0       69.23       73.31      6.16 o
   9  13   0       33.87       41.51      3.86 o
  10  13   0        2.70        0.57      2.68 o
   0  14   0     3704.40     3498.55     90.68 o
   1  14   0        8.12        7.78      6.27 o
   2  14   0       18.70       23.65      3.75 o
   3  14   0       15.30       10.28      3.90 o
   4  14   0      777.33      744.13     11.82 o
   5  14   0      190.10      184.08      6.93 o
   6  14   0       70.40       63.64      7.20 o
   7  14   0      262.88      268.43      8.58 o
   8  14   0      221.56      223.91     14.77 o
   9  14   0       96.64      101.52     11.99 o
   1  15   0        0.12       10.09      3.65 o
   2  15   0      195.94      192.67      6.25 o
   3  15   0       28.64       25.51      3.89 o
   4  15   0      737.52      754.36     11.14 o
   5  15   0       69.93       71.60      4.78 o
   6  15   0      269.25      286.58      6.50 o
   7  15   0       34.36       29.58      3.93 o
   8  15   0      477.92      457.87     16.37 o
   9  15   0        1.08        1.98      3.71 o
   0  16   0      349.65      337.72      9.78 o
   1  16   0       55.52       55.74      3.95 o
   2  16   0      119.06      131.07      4.70 o
   3  16   0      314.33      276.65      7.09 o
   4  16   0       33.35       28.03      4.33 o
   5  16   0      135.85      129.15      5.35 o
   6  16   0      114.22      103.01      5.34 o
   7  16   0      387.68      368.44     14.22 o
   8  16   0      203.79      179.50      8.22 o
   1  17   0      805.45      876.56     19.18 o
   2  17   0       27.15       32.67      3.71 o
   3  17   0     1048.67     1086.52     14.21 o
   4  17   0       77.81       70.32      4.84 o
   5  17   0      108.41      124.02      6.02 o
   6  17   0       18.01       20.52      3.85 o
   7  17   0      270.65      267.15     11.13 o
   8  17   0       14.58       11.57      2.46 o
   0  18   0       79.70       79.33      6.38 o
   1  18   0        2.40        2.66      3.53 o
   2  18   0     1075.17     1055.02     11.52 o
   3  18   0        7.91       10.22      4.10 o
   4  18   0      119.65      114.34      5.12 o
   5  18   0       40.30       38.16      4.39 o
   6  18   0       49.65       59.11      4.22 o
   7  18   0       26.16       36.21      5.92 o
   1  19   0       96.56      101.61      4.95 o
   2  19   0      207.15      241.29      5.45 o
   3  19   0       53.34       74.53      4.55 o
   4  19   0      153.11      160.56      5.18 o
   5  19   0        4.89        2.04      3.43 o
   6  19   0       86.82       83.69      9.67 o
   7  19   0        0.25        1.21      3.05 o
   0  20   0       51.12       57.08      4.52 o
   1  20   0      123.44      110.00      4.62 o
   2  20   0       57.05       56.75      3.38 o
   3  20   0       90.68       79.16      4.08 o
   4  20   0       42.53       47.13      4.03 o
   5  20   0       11.58        5.92      3.24 o
   6  20   0        2.84        3.37      3.45 o
   1  21   0      483.84      475.45      6.32 o
   2  21   0       68.15       77.35      2.68 o
   3  21   0       61.14       67.83      2.75 o
   4  21   0        1.30        3.24      3.05 o
   5  21   0       58.02       51.39      4.44 o
   0  22   0     1059.64      987.82     14.05 o
   1  22   0        4.76        2.52      2.26 o
   2  22   0      145.49      119.19      5.17 o
   3  22   0        5.23        4.72      2.22 o
   4  22   0       57.98       45.05      4.00 o
   1  23   0      214.30      175.87     12.78 o
   2  23   0       20.10       15.35      3.51 o
   3  23   0       13.02        8.37      2.66 o
 -11   0   1      358.34      383.21     10.29 o
  -9   0   1      357.48      347.71      9.08 o
  -7   0   1      416.06      386.01     24.94 o
  -5   0   1     1249.86     1378.18     39.56 o
  -3   0   1       99.61      236.39     11.15 o
  -1   0   1    10454.81    10126.96    133.51 o
   1   0   1    10243.45     9457.65    125.14 o
   3   0   1       77.92       93.14      7.09 o
   5   0   1     1219.33     1537.64     41.02 o
   7   0   1     4165.41     3831.89     86.44 o
   9   0   1       92.02       89.08      5.94 o
  11   0   1       28.26       21.07      2.84 o
 -11   1   1      173.18      163.55      7.24 o
 -10   1   1      186.17      190.99      3.85 o
  -9   1   1      110.94      143.04      5.39 o
  -8   1   1      353.90      354.84      6.51 o
  -7   1   1     1320.75     1180.49     43.75 o
  -6   1   1      189.44      193.95     11.89 o
  -5   1   1      268.97      245.16     11.40 o
  -4   1   1      104.42      172.92      8.29 o
  -3   1   1     2394.98     2241.60     30.05 o
  -2   1   1      213.44      280.23      6.94 o
   0   1   1      588.33     1090.98     12.08 o
   1   1   1     1462.16     1682.70     55.45 o
   2   1   1      681.81      466.11      9.05 o
   3   1   1      155.20      126.90      5.71 o
   4   1   1      475.71      455.07     12.71 o
   5   1   1     1873.60     1701.24     30.86 o
   6   1   1     2080.15     2103.82     38.81 o
   7   1   1      129.31      124.18     10.91 o
   8   1   1      108.70       97.75      3.98 o
   9   1   1       15.50       14.54      3.26 o
  10   1   1        7.95        8.04      2.74 o
  11   1   1        4.51        1.90      1.87 o
 -11   2   1       31.25       30.28      2.50 o
 -10   2   1       40.29       41.38      3.92 o
  -9   2   1       45.35       52.64      3.48 o
  -8   2   1      172.97      184.31      4.66 o
  -7   2   1       21.19       28.68     12.95 o
  -6   2   1     1532.52     1791.84     35.79 o
  -5   2   1      302.80      186.37     10.02 o
  -4   2   1      678.40      616.92     20.06 o
  -3   2   1     3750.19     4075.69     85.75 o
  -2   2   1     4000.41     4208.43     45.00 o
  -1   2   1       68.88       60.90      2.27 o
   1   2   1     1066.14      656.54     10.36 o
   2   2   1    24981.83    26893.26    246.65 o
   3   2   1       47.60       77.99      4.57 o
   4   2   1       42.71       54.24      8.37 o
   5   2   1      403.91      289.13     11.84 o
   6   2   1       11.52       39.11      7.00 o
   7   2   1      254.41      241.41     14.43 o
   8   2   1        3.22        9.37      2.83 o
   9   2   1        6.92        9.71      3.25 o
  10   2   1       42.99       53.30      2.90 o
  11   2   1       65.18       63.89      2.28 o
 -11   3   1       28.38       45.88      2.68 o
 -10   3   1      549.73      569.42      8.08 o
  -9   3   1      374.23      390.47      7.08 o
  -8   3   1       42.12       55.99      5.14 o
  -7   3   1      456.67      439.29      9.00 o
  -6   3   1      195.70      167.81     17.47 o
  -5   3   1     2366.32     1920.01     38.05 o
  -4   3   1      277.73      149.79      7.46 o
  -3   3   1    10655.65    10262.63    102.84 o
  -2   3   1     1909.08     1845.40     18.32 o
  -1   3   1    11930.62    12297.81     83.66 o
   0   3   1      115.29      193.97      3.58 o
   1   3   1     4003.04     4500.44     44.93 o
   2   3   1    24934.00    26882.99    246.46 o
   3   3   1     1822.39     1470.29     21.59 o
   4   3   1     8477.81     7928.36     85.79 o
   5   3   1      354.40      405.90     35.32 o
   6   3   1       18.75       15.15      9.04 o
   7   3   1      289.18      311.39     14.67 o
   8   3   1       28.04       32.75      2.88 o
   9   3   1        0.48        6.53      2.76 o
  10   3   1       61.69       66.39      3.64 o
  11   3   1        2.35        5.85      2.53 o
 -11   4   1      280.50      297.79      7.39 o
 -10   4   1       35.91       39.20      3.15 o
  -9   4   1      556.86      595.90      8.22 o
  -8   4   1       47.76       42.91      4.21 o
  -7   4   1      313.81      395.83      7.16 o
  -6   4   1       34.83       33.30     12.74 o
  -5   4   1      256.92      312.45     11.98 o
  -4   4   1       45.87      139.36      5.53 o
  -3   4   1      377.01      606.92      9.62 o
  -1   4   1     1074.02     1246.22     15.76 o
   0   4   1      107.79      186.12      2.95 o
   1   4   1     4656.91     5385.77     53.09 o
   2   4   1    42093.89    47898.48    620.30 o
   3   4   1     6271.73     7286.88     75.21 o
   4   4   1      644.00      787.02     23.83 o
   5   4   1     2760.14     2656.57     63.71 o
   6   4   1       22.52        2.52      9.44 o
   7   4   1      120.96      132.49      5.39 o
   8   4   1       72.96       78.89      3.31 o
   9   4   1      168.00      179.20      4.19 o
  10   4   1        1.11        3.56      2.68 o
  11   4   1       34.35       33.80      2.57 o
 -11   5   1        2.21        2.22      2.01 o
 -10   5   1      502.71      565.00     10.56 o
  -9   5   1      329.09      310.04      6.04 o
  -8   5   1      316.45      285.15      6.85 o
  -7   5   1       29.55       35.69      3.54 o
  -6   5   1      194.64      169.17     19.62 o
  -5   5   1     1413.77     1410.35     46.00 o
  -4   5   1      534.96      569.76     19.54 o
  -3   5   1     2238.92     2487.15     25.01 o
  -2   5   1      321.96      290.84      7.18 o
  -1   5   1     5565.29     4454.87     40.40 o
   0   5   1      378.14      456.74      6.24 o
   1   5   1     2050.57     2168.13     38.12 o
   2   5   1      394.78      656.08     22.84 o
   3   5   1     8056.76     7161.39    151.99 o
   4   5   1      111.74      157.65     13.34 o
   5   5   1        6.56       20.64      9.37 o
   6   5   1      302.53      290.58     23.26 o
   7   5   1        3.09        4.61      2.63 o
   8   5   1      411.67      429.24      6.94 o
   9   5   1       12.64        7.20      2.70 o
  10   5   1       88.48       94.79      4.11 o
  11   5   1       27.13       31.00      3.89 o
 -11   6   1        1.19        0.55      1.98 o
 -10   6   1      140.94      152.47      4.04 o
  -9   6   1       31.64       37.18      5.22 o
  -8   6   1      470.70      540.05      9.32 o
  -7   6   1       23.82       38.28      3.71 o
  -6   6   1       37.10       44.56     13.74 o
  -5   6   1      202.28      193.62     18.14 o
  -4   6   1    10610.99    11432.33    297.29 o
  -3   6   1       17.54        2.60      3.21 o
  -2   6   1    11675.65    10414.34     87.22 o
  -1   6   1     1552.55     1625.53     19.79 o
   0   6   1      360.97      224.93      4.45 o
   1   6   1     3505.12     3888.50     38.01 o
   2   6   1     2388.37     2785.08     51.26 o
   3   6   1      266.43      222.25     13.59 o
   4   6   1    11016.74    12828.61    195.19 o
   5   6   1      954.41      958.79     37.26 o
   6   6   1       33.31       37.45     13.54 o
   7   6   1      134.46      120.36      3.75 o
   8   6   1       44.66       41.20      3.52 o
   9   6   1      334.78      301.49      5.78 o
  10   6   1        1.94        7.66      4.26 o
  11   6   1        1.01        2.57      3.28 o
 -11   7   1       11.41       20.21      2.51 o
 -10   7   1      126.70      143.73      3.80 o
  -9   7   1      125.85      138.39      4.47 o
  -8   7   1      476.32      474.91      8.83 o
  -7   7   1      391.75      348.84      6.86 o
  -6   7   1        2.94        3.47     11.65 o
  -5   7   1     4548.55     4783.08    102.17 o
  -4   7   1     1909.57     1699.68     51.12 o
  -3   7   1     6972.07     7394.25     87.69 o
  -2   7   1      474.77      755.57     13.76 o
  -1   7   1      155.28      166.32      5.88 o
   0   7   1      317.95      353.92      6.79 o
   1   7   1     2504.35     2100.70     25.19 o
   2   7   1     6065.08     5425.62     84.65 o
   3   7   1     6266.47     6204.30     72.40 o
   4   7   1     9590.88    10541.81    216.02 o
   5   7   1      372.66      330.82     13.68 o
   6   7   1       39.90       32.97     12.75 o
   7   7   1       16.36       15.26      3.48 o
   8   7   1      371.89      405.06      8.33 o
   9   7   1       23.11       26.98      4.23 o
  10   7   1        7.14       18.82      6.72 o
  11   7   1        4.17        3.16      2.90 o
 -11   8   1       43.37       37.90      2.50 o
 -10   8   1       10.26       17.48      6.46 o
  -9   8   1      417.60      453.59      7.97 o
  -8   8   1       87.13       75.14      4.88 o
  -7   8   1      597.50      642.84      9.63 o
  -6   8   1      334.31      371.44     10.41 o
  -5   8   1      458.72      618.02     32.06 o
  -4   8   1    14630.38    16383.75    250.93 o
  -3   8   1        7.81       15.41      4.39 o
  -2   8   1      124.96      157.56      6.80 o
  -1   8   1        4.20       17.37      3.00 o
   0   8   1     2940.56     3323.07     84.14 o
   1   8   1       21.00       46.31      4.07 o
   2   8   1      745.91      811.64     18.30 o
   3   8   1    12499.62    13562.63    210.53 o
   4   8   1     2838.79     2983.21     45.49 o
   5   8   1      971.89     1097.33     28.17 o
   6   8   1       69.02       70.98      3.68 o
   7   8   1      111.14      112.92      4.78 o
   8   8   1        0.11        5.05      4.13 o
   9   8   1       79.26      102.36     10.70 o
  10   8   1        0.02       15.54      6.43 o
  11   8   1       99.20      109.00      4.15 o
 -11   9   1        3.63        2.77      2.17 o
 -10   9   1       22.87       23.55      6.17 o
  -9   9   1        4.71       -0.82      3.84 o
  -8   9   1      808.94      813.21     11.60 o
  -7   9   1      218.43      209.80      5.96 o
  -6   9   1     1168.31     1080.05     12.44 o
  -5   9   1        9.99       21.02     12.13 o
  -4   9   1       24.90       56.02      9.94 o
  -3   9   1       22.47       45.46      6.08 o
  -2   9   1       59.31       62.94      5.24 o
  -1   9   1      465.14      520.84     12.41 o
   0   9   1      689.59      596.34     18.25 o
   1   9   1     1127.91     1112.90     18.30 o
   2   9   1       80.49       70.08      6.33 o
   3   9   1     1460.47     1353.38     54.34 o
   4   9   1       42.39       59.21      7.32 o
   5   9   1        3.52       11.31      6.22 o
   6   9   1       48.16       41.26      3.52 o
   7   9   1       27.44       33.47      4.16 o
   8   9   1      217.26      225.56      6.63 o
   9   9   1        2.11       10.15      8.12 o
  10   9   1      134.05      147.42      8.65 o
  11   9   1       15.20       14.22      2.29 o
 -10  10   1       12.35       24.51      5.60 o
  -9  10   1        7.00        5.65      3.59 o
  -8  10   1      309.83      323.63      7.33 o
  -7  10   1      143.44      133.93      5.23 o
  -6  10   1     1903.84     1904.95     24.47 o
  -5  10   1       39.50       42.04     12.93 o
  -4  10   1     1085.71     1165.85     43.30 o
  -3  10   1        5.82        4.29      4.93 o
  -2  10   1     5008.22     5092.76     53.73 o
  -1  10   1      666.55      662.11     20.39 o
   0  10   1     3205.98     3175.80     50.69 o
   1  10   1     1747.70     1657.78     43.80 o
   2  10   1     2172.40     2467.09     38.69 o
   3  10   1     1259.68     1295.53     27.47 o
   4  10   1      290.66      294.58     18.73 o
   5  10   1       13.46       12.79      3.36 o
   6  10   1      859.21      979.15     14.57 o
   7  10   1     1001.25      939.03     21.45 o
   8  10   1       25.73       27.02      4.36 o
   9  10   1       27.33       30.00      7.82 o
  10  10   1        5.35       13.66      6.01 o
 -10  11   1        0.78        6.09      4.61 o
  -9  11   1       17.49       13.64      3.45 o
  -8  11   1       66.99       64.54      7.47 o
  -7  11   1     1520.66     1677.39     23.01 o
  -6  11   1      858.02      797.48     11.20 o
  -5  11   1      785.31      794.62     10.78 o
  -4  11   1       67.09       60.73      7.70 o
  -3  11   1      104.64      105.29      9.41 o
  -2  11   1        7.49        3.93      3.96 o
  -1  11   1     4571.23     4145.36     62.92 o
   0  11   1     1998.25     1960.79     39.64 o
   1  11   1     3413.69     3031.05     51.85 o
   2  11   1       74.56       91.83      7.53 o
   3  11   1       31.14       32.34      6.52 o
   4  11   1       15.62       15.28      6.65 o
   5  11   1      293.14      302.50     10.09 o
   6  11   1      272.41      282.58      8.52 o
   7  11   1       11.19        9.90      4.35 o
   8  11   1       37.52       38.71      5.88 o
   9  11   1       19.27       22.10      7.27 o
  10  11   1        0.68        0.89      4.12 o
 -10  12   1        6.71        9.73      3.71 o
  -9  12   1       60.44       61.90      4.87 o
  -8  12   1      184.48      152.51      6.16 o
  -7  12   1      650.53      691.23     13.13 o
  -6  12   1     4502.39     4477.85     49.97 o
  -5  12   1      161.83      159.37      4.70 o
  -4  12   1       61.72       81.73      4.91 o
  -3  12   1        8.11       16.87      9.46 o
  -2  12   1      697.25      780.39     24.50 o
  -1  12   1        1.99        4.09      7.70 o
   0  12   1      951.55     1069.67     30.06 o
   1  12   1     1934.39     1709.37     54.17 o
   2  12   1     1699.89     1714.82     52.92 o
   3  12   1       62.38       60.33      7.73 o
   4  12   1      116.15      114.16      3.90 o
   5  12   1      385.96      466.39      7.53 o
   6  12   1      195.71      212.75      5.75 o
   7  12   1      641.91      663.35     25.49 o
   8  12   1       25.48       23.92      5.40 o
   9  12   1       23.20       37.04      6.67 o
  10  12   1        4.88        0.73      3.35 o
 -10  13   1       11.46       10.71      3.08 o
  -9  13   1        4.47        1.37      3.34 o
  -8  13   1      320.63      294.56     10.06 o
  -7  13   1       14.88       17.30      3.95 o
  -6  13   1      995.88     1034.10     17.04 o
  -5  13   1        7.76       16.88      3.41 o
  -4  13   1      192.15      175.98      4.75 o
  -3  13   1      103.39       94.93      5.71 o
  -2  13   1      104.66       94.37     15.00 o
  -1  13   1     1712.58     1789.68     41.19 o
   0  13   1        7.56       23.05      9.11 o
   1  13   1       18.22       37.54     13.15 o
   2  13   1      263.36      264.76     21.90 o
   3  13   1       27.25       28.60      3.39 o
   4  13   1       63.19       55.66      4.49 o
   5  13   1      126.76       98.13      4.11 o
   6  13   1      195.99      203.08      5.94 o
   7  13   1       10.32       17.20      5.74 o
   8  13   1      113.16      113.37      7.20 o
   9  13   1        1.71        7.22      4.98 o
  -9  14   1       21.94       20.80      3.05 o
  -8  14   1       12.81       18.55      4.82 o
  -7  14   1      113.93      100.88      9.64 o
  -6  14   1     1357.92     1352.73     16.28 o
  -5  14   1      243.04      224.46      5.79 o
  -4  14   1      957.44      903.57     11.20 o
  -3  14   1       37.75       36.81      4.20 o
  -2  14   1      347.58      358.46      9.88 o
  -1  14   1      312.11      267.05     16.87 o
   0  14   1     4099.63     4052.50     70.08 o
   1  14   1      249.65      214.74      7.80 o
   2  14   1      104.88       88.19      4.65 o
   3  14   1       16.64       18.21      3.46 o
   4  14   1        8.12       25.22      3.71 o
   5  14   1      971.29      868.49     11.95 o
   6  14   1       94.13      118.45      5.01 o
   7  14   1       31.65       43.72      5.86 o
   8  14   1      110.05      128.39      7.66 o
   9  14   1       45.21       59.78      5.72 o
  -9  15   1        9.81        5.00      1.90 o
  -8  15   1       17.28       15.74      4.00 o
  -7  15   1      105.30       91.22      4.93 o
  -6  15   1        5.41        2.22      4.37 o
  -5  15   1      570.79      612.83     11.25 o
  -4  15   1       89.11       82.27      5.78 o
  -3  15   1      694.89      687.69     11.44 o
  -2  15   1       35.69       26.23      3.43 o
  -1  15   1     1758.72     1851.67     16.47 o
   0  15   1        6.27        8.53      3.40 o
   1  15   1      501.10      537.83      9.40 o
   2  15   1       12.45       10.69      3.54 o
   3  15   1       59.44       45.06      4.18 o
   4  15   1      787.75      789.00     11.60 o
   5  15   1        8.19       10.52      4.02 o
   6  15   1       25.45       30.03      4.88 o
   7  15   1       21.68       20.00      4.80 o
   8  15   1      229.53      237.73      9.31 o
   9  15   1        0.45       -0.54      3.49 o
  -8  16   1      590.88      546.70     15.57 o
  -7  16   1       20.54       22.85      3.78 o
  -6  16   1       69.67       67.20      4.79 o
  -5  16   1       54.88       52.70      4.40 o
  -4  16   1      791.46      772.02     11.32 o
  -3  16   1      111.80      119.04      5.40 o
  -2  16   1      423.56      452.17      8.03 o
  -1  16   1      107.65       95.61      4.52 o
   0  16   1      443.62      489.51      8.00 o
   1  16   1      142.94      150.89      6.03 o
   2  16   1      469.91      491.16      8.84 o
   3  16   1      119.52      117.61      5.55 o
   4  16   1      468.95      484.54      9.02 o
   5  16   1       58.34       59.15      5.45 o
   6  16   1        8.50       14.23      4.15 o
   7  16   1      591.48      582.94     17.33 o
   8  16   1       62.53       50.66      6.54 o
  -8  17   1       37.60       34.84      4.24 o
  -7  17   1       29.64       22.86      6.49 o
  -6  17   1       23.12       19.39      3.76 o
  -5  17   1       22.88       20.46      3.74 o
  -4  17   1      163.22      158.86      5.77 o
  -3  17   1      162.94      153.15      5.82 o
  -2  17   1      306.18      301.00      6.21 o
  -1  17   1       35.17       29.02      4.70 o
   0  17   1       41.35       42.48      3.97 o
   1  17   1       73.99      104.32      4.43 o
   2  17   1       11.37       14.29      3.54 o
   3  17   1      259.07      261.00      5.92 o
   4  17   1      195.11      211.11      6.40 o
   5  17   1        0.76        4.41      4.40 o
   6  17   1       85.60       94.38      4.86 o
   7  17   1       38.18       40.26      6.57 o
   8  17   1       19.45       16.85      2.31 o
  -7  18   1        8.84        8.75      4.81 o
  -6  18   1       16.74       16.27      3.13 o
  -5  18   1        6.18        8.40      3.94 o
  -4  18   1      479.08      487.38      8.55 o
  -3  18   1        9.85       15.40      4.00 o
  -2  18   1     1047.85     1129.12     11.89 o
  -1  18   1        2.59        4.15      4.32 o
   0  18   1       55.90       53.38      4.25 o
   1  18   1        3.94        2.78      3.37 o
   2  18   1       25.04       33.43      3.75 o
   3  18   1      607.56      531.13      7.82 o
   4  18   1        8.52       14.37      3.89 o
   5  18   1       63.46       71.65      5.00 o
   6  18   1        7.25        6.58      2.86 o
   7  18   1       37.77       38.96      3.16 o
  -7  19   1        9.65       13.32      3.43 o
  -6  19   1        7.35        5.16      2.65 o
  -5  19   1      180.73      174.05      5.51 o
  -4  19   1        1.55        2.06      3.36 o
  -3  19   1     1443.43     1556.28     16.15 o
  -2  19   1       13.67       18.89      3.33 o
  -1  19   1      277.15      303.85      6.85 o
   0  19   1        6.65       12.24      3.23 o
   1  19   1       99.69       80.52      3.97 o
   2  19   1      347.25      368.09      6.47 o
   3  19   1       47.20       49.31      3.51 o
   4  19   1        1.17        3.79      4.09 o
   5  19   1       14.65       13.82      4.18 o
   6  19   1       10.63        4.42      4.73 o
   7  19   1        2.25        4.53      2.95 o
  -6  20   1       37.24       42.34      4.44 o
  -5  20   1       31.08       32.68      3.73 o
  -4  20   1      233.15      252.39      5.35 o
  -3  20   1        1.59        4.00      3.17 o
  -2  20   1      575.72      608.46      6.76 o
  -1  20   1       11.24       14.90      3.07 o
   0  20   1      109.57      138.39      4.35 o
   1  20   1      153.23      147.37      4.98 o
   2  20   1      231.41      256.50      5.15 o
   3  20   1       68.78       75.65      4.04 o
   4  20   1      192.33      203.03      5.85 o
   5  20   1       48.20       46.86      3.93 o
   6  20   1        8.20       15.14      3.67 o
  -5  21   1        1.68       -0.86      2.02 o
  -4  21   1       83.91       76.27      3.48 o
  -3  21   1       12.50       11.28      2.61 o
  -2  21   1        7.53        7.92      2.27 o
  -1  21   1        4.25        9.32      2.57 o
   0  21   1      145.32      156.29      3.90 o
   1  21   1       41.58       38.49      3.30 o
   2  21   1       11.40       15.83      2.70 o
   3  21   1        1.76        6.50      2.58 o
   4  21   1       84.30       86.47      4.35 o
   5  21   1       17.78        9.91      2.22 o
  -4  22   1       38.61       32.13      3.55 o
  -3  22   1        7.55        8.29      4.48 o
  -2  22   1       90.85       86.48      3.73 o
  -1  22   1        4.05        9.45      2.17 o
   0  22   1       26.28       28.15      2.60 o
   1  22   1       22.65       15.66      2.34 o
   2  22   1       23.47       20.59      2.10 o
   3  22   1       44.95       31.03      3.73 o
   4  22   1        8.97        2.31      2.94 o
  -3  23   1      104.69       79.85      3.96 o
  -2  23   1        9.16        9.18      3.45 o
  -1  23   1      231.96      191.16      4.84 o
   0  23   1       95.14       90.48      3.69 o
   1  23   1       94.01       68.17      3.21 o
   2  23   1        0.94        2.06      3.17 o
 -12   0   2       52.66       45.53      2.85 o
 -10   0   2       14.13       14.53      6.02 o
  -8   0   2     1601.20     1389.14     19.67 o
  -6   0   2     7188.56     7527.16    134.50 o
  -4   0   2      956.69      818.47     26.51 o
  -2   0   2      331.45      301.32     10.53 o
   0   0   2      609.88      570.71     13.09 o
   2   0   2     1392.38     1621.14     30.42 o
   4   0   2      123.42       72.13      8.03 o
   6   0   2      929.88      917.74     34.08 o
   8   0   2       54.86       39.10      4.81 o
  10   0   2        3.74        4.00      3.77 o
 -12   1   2        6.89        5.16      1.53 o
 -11   1   2       21.46       23.92      3.51 o
 -10   1   2      148.02      137.01      3.94 o
  -9   1   2       29.13       33.39      3.38 o
  -8   1   2      103.35       97.24      4.40 o
  -7   1   2     1488.61     1552.49     36.22 o
  -6   1   2      122.82      230.50     13.03 o
  -5   1   2     3110.66     2843.93     44.56 o
  -4   1   2      114.71       58.36      5.61 o
  -3   1   2     7077.72     7547.58     80.28 o
  -2   1   2     2729.67     2503.04     29.64 o
  -1   1   2     9674.70    10061.01    115.70 o
   0   1   2     1818.34     1142.81     14.44 o
   1   1   2       82.11       45.83      2.48 o
   2   1   2      299.01      365.13      8.35 o
   3   1   2       31.32       10.46      2.63 o
   4   1   2      758.09      694.27     16.11 o
   5   1   2      742.54      727.56     19.02 o
   6   1   2     8577.21     7763.43     94.77 o
   7   1   2       25.01       52.54      3.22 o
   8   1   2      621.82      638.61      8.61 o
   9   1   2       17.38        8.95      3.28 o
  10   1   2       16.66       23.17      2.87 o
  11   1   2        7.54        4.30      2.48 o
 -11   2   2       38.12       46.17      3.65 o
 -10   2   2        1.77        7.11      2.79 o
  -9   2   2       13.58       16.40      3.30 o
  -8   2   2        2.35        7.50      3.43 o
  -7   2   2      834.31      765.10     37.92 o
  -6   2   2        9.65       39.06      7.41 o
  -5   2   2      127.79      149.95      9.44 o
  -4   2   2      680.48      849.19     18.85 o
  -3   2   2       25.47       64.04      2.72 o
  -2   2   2     5380.63     5991.09     46.25 o
  -1   2   2     7489.48     5797.25     58.80 o
   0   2   2     1886.11     1810.53     20.88 o
   1   2   2     9427.48     8262.73     79.35 o
   2   2   2     3901.82     4867.61     51.38 o
   3   2   2      480.02      718.34     14.21 o
   4   2   2       20.58       36.30      4.69 o
   5   2   2     2311.80     2424.36     53.37 o
   6   2   2       79.99       71.61      8.08 o
   7   2   2     1844.61     1881.11     18.79 o
   8   2   2       37.91       41.00      3.34 o
   9   2   2       64.86       70.96      3.86 o
  10   2   2       10.97       11.61      2.71 o
  11   2   2       28.43       24.28      2.59 o
 -11   3   2       31.82       32.42      2.16 o
 -10   3   2       79.02       94.05      3.68 o
  -9   3   2      195.02      196.00      5.06 o
  -8   3   2       81.68       89.20      4.47 o
  -7   3   2     2212.97     2203.22     30.87 o
  -6   3   2       21.13       36.29      6.88 o
  -5   3   2     1129.18     1032.23     28.79 o
  -4   3   2      194.44      102.02      6.68 o
  -3   3   2      838.15      734.42     10.71 o
  -2   3   2      510.62      240.62      4.02 o
  -1   3   2     1136.75     1071.47     14.73 o
   1   3   2    20533.38    22306.61    589.28 o
   2   3   2    11803.06    10517.23    214.15 o
   3   3   2       10.27       17.58      2.84 o
   4   3   2    12865.62    12074.61    123.75 o
   5   3   2       47.85       51.02      6.05 o
   6   3   2     1079.00     1120.92     41.84 o
   7   3   2      211.73      177.31      4.49 o
   8   3   2      322.17      267.66      9.36 o
   9   3   2       17.17       20.25      3.33 o
  10   3   2        4.91        5.72      2.61 o
  11   3   2       31.74       28.46      2.48 o
 -11   4   2        7.50       12.50      1.95 o
 -10   4   2      264.11      253.77      5.88 o
  -9   4   2       11.38        9.84      3.71 o
  -8   4   2      348.81      362.37      7.48 o
  -7   4   2      130.55      129.03      4.38 o
  -6   4   2     3245.49     2865.82     76.12 o
  -5   4   2      102.63       60.42      6.47 o
  -4   4   2     1627.60     1834.04     37.29 o
  -3   4   2       10.24       29.74      2.50 o
  -2   4   2      267.08      149.13      4.02 o
  -1   4   2       23.60       11.39      1.37 o
   0   4   2       84.67       87.48      3.14 o
   1   4   2    15620.55    20580.15    190.52 o
   2   4   2      168.61      292.93     12.42 o
   3   4   2       81.81       75.13      4.40 o
   4   4   2       20.55       14.97      4.52 o
   5   4   2     3607.64     3640.54     78.21 o
   6   4   2       14.08       11.14      9.43 o
   7   4   2      280.74      263.26      5.05 o
   8   4   2      276.90      268.90      4.86 o
   9   4   2       52.34       57.04      3.58 o
  10   4   2        4.98        3.18      3.01 o
  11   4   2       19.74       16.78      3.75 o
 -11   5   2       22.49       36.89      2.07 o
 -10   5   2      236.50      243.31      5.29 o
  -9   5   2      114.60      134.96      4.99 o
  -8   5   2      667.32      640.04     10.04 o
  -7   5   2       30.09       33.68      3.48 o
  -6   5   2      116.45      104.27     16.44 o
  -5   5   2      208.75      327.85     22.62 o
  -4   5   2      886.29      849.75     17.30 o
  -3   5   2    22409.41    25139.37    290.32 o
  -2   5   2     3396.33     3334.24     33.12 o
  -1   5   2     2847.97     2680.34     23.12 o
   1   5   2     3145.82     3078.06     34.28 o
   2   5   2      217.85      138.24      5.40 o
   3   5   2     3357.69     3088.60     59.79 o
   4   5   2      582.98      440.73     21.19 o
   5   5   2       46.39       37.66      9.54 o
   6   5   2      310.99      274.52     22.65 o
   7   5   2       16.25       17.73      2.87 o
   8   5   2      474.42      464.65      7.19 o
   9   5   2       13.23        7.16      3.88 o
  10   5   2        8.77        9.71      3.61 o
  11   5   2       15.23       21.44      3.62 o
 -11   6   2       64.97       68.73      2.46 o
 -10   6   2       10.43        7.39      2.73 o
  -9   6   2      658.01      754.50      9.28 o
  -8   6   2      200.62      210.83      6.10 o
  -7   6   2      361.08      306.93      6.37 o
  -6   6   2        8.85       17.70     13.00 o
  -5   6   2      452.55      506.75     28.58 o
  -4   6   2     7367.81     6928.80    226.11 o
  -3   6   2     2452.37     2442.80     47.72 o
  -2   6   2     9025.70     9471.14     80.29 o
  -1   6   2      230.13      173.59      5.64 o
   0   6   2      262.07      339.06      5.19 o
   1   6   2     1347.00     1236.93     16.95 o
   2   6   2       13.75       11.16      2.05 o
   3   6   2    10907.38    12587.87    184.59 o
   4   6   2       23.66       26.75      7.93 o
   5   6   2      705.39      591.04     28.79 o
   6   6   2       71.60       73.66     14.04 o
   7   6   2      233.79      228.76      6.38 o
   8   6   2       26.63       36.13      3.51 o
   9   6   2       37.38       52.19      4.21 o
  10   6   2        4.29        8.99      6.53 o
  11   6   2       87.52       90.32      4.45 o
 -11   7   2        4.27        6.29      3.71 o
 -10   7   2      104.91      110.59      3.55 o
  -9   7   2      508.64      560.05      8.57 o
  -8   7   2      132.07      121.01      5.24 o
  -7   7   2      457.48      425.93      9.63 o
  -6   7   2        2.57        1.10     13.10 o
  -5   7   2      192.10      135.13     16.87 o
  -4   7   2       73.02       72.71      6.28 o
  -3   7   2      331.53      119.00      7.26 o
  -2   7   2     1556.29     1470.05     20.55 o
  -1   7   2     4252.72     4176.71     41.70 o
   0   7   2     3396.32     3586.09     52.09 o
   1   7   2      242.53      200.74      4.83 o
   2   7   2    15175.05    14855.93    208.80 o
   3   7   2     2364.20     2478.59     53.53 o
   4   7   2       62.16       63.00     10.60 o
   5   7   2       80.35       50.62     11.67 o
   6   7   2       37.27       54.07      4.12 o
   7   7   2        3.62        2.70      2.80 o
   8   7   2       71.55       70.27      3.89 o
   9   7   2       96.59       95.02      4.58 o
  10   7   2      298.68      358.46      8.48 o
  11   7   2        8.87        7.42      2.82 o
 -11   8   2       18.60       16.23      3.52 o
 -10   8   2      135.03      134.66      3.51 o
  -9   8   2       76.08      104.21      4.37 o
  -8   8   2      716.29      747.85     11.02 o
  -7   8   2        5.07       14.61      3.53 o
  -6   8   2      137.81      116.61      5.42 o
  -5   8   2      126.64      148.96     18.81 o
  -4   8   2     1141.11     1123.58     36.97 o
  -3   8   2        8.00        3.64      3.95 o
  -2   8   2     2291.54     2578.61     36.92 o
  -1   8   2     1381.26     1133.08     17.66 o
   0   8   2       72.76       62.04      3.02 o
   1   8   2       82.54      109.80      7.19 o
   2   8   2      341.84      376.33     13.55 o
   3   8   2     1683.21     1400.76     32.60 o
   4   8   2      272.95      243.59     11.92 o
   5   8   2      326.54      345.60     14.98 o
   6   8   2        2.15        3.38      2.49 o
   7   8   2       11.89        4.55      3.04 o
   8   8   2        7.64        4.15      3.26 o
   9   8   2       18.90       26.58      8.47 o
  10   8   2      264.09      283.85      7.46 o
  11   8   2        0.70        1.16      2.31 o
 -11   9   2       32.52       31.12      3.44 o
 -10   9   2       23.73       25.31      3.84 o
  -9   9   2      180.64      197.92      4.83 o
  -8   9   2      285.07      338.34      7.39 o
  -7   9   2       26.70       30.68      3.95 o
  -6   9   2     1189.28     1153.70     17.67 o
  -5   9   2      948.03      926.18     41.29 o
  -4   9   2      370.73      367.77     14.08 o
  -3   9   2     1884.63     2308.92     37.41 o
  -2   9   2        4.18       12.00      3.75 o
  -1   9   2     1559.96     1564.14     22.50 o
   0   9   2       55.63       27.97      3.32 o
   1   9   2     1421.25     1384.02     29.85 o
   2   9   2       12.57        9.89      5.64 o
   3   9   2       36.89       20.97      7.62 o
   4   9   2      723.59      580.98     28.02 o
   5   9   2       10.24       27.81     12.94 o
   6   9   2       22.03       12.89      2.64 o
   7   9   2       63.28       46.80      3.26 o
   8   9   2       89.30      113.20     11.22 o
   9   9   2      114.57      133.77     10.73 o
  10   9   2       63.15       65.19      5.89 o
 -10  10   2        8.12        5.27      5.05 o
  -9  10   2       19.69       12.29      3.73 o
  -8  10   2       31.83       30.91      4.09 o
  -7  10   2      598.42      594.49      9.43 o
  -6  10   2       26.04       31.79      3.39 o
  -5  10   2      450.66      398.64     27.89 o
  -4  10   2     1763.89     1674.26     32.99 o
  -3  10   2      150.98      129.97      8.97 o
  -2  10   2      869.28      618.85     14.60 o
  -1  10   2     1322.34     1257.12     28.67 o
   0  10   2      354.37      374.22     15.78 o
   1  10   2      956.57     1019.86     58.62 o
   2  10   2     1808.11     2028.28     34.75 o
   3  10   2     1895.33     1614.10     31.74 o
   4  10   2       23.72       25.10      6.86 o
   5  10   2     2179.15     2492.64     29.45 o
   6  10   2        2.88        4.70      3.73 o
   7  10   2       73.87       48.05      4.76 o
   8  10   2       12.35       10.44      8.28 o
   9  10   2      241.89      268.22     13.00 o
  10  10   2        0.43       -2.52      4.28 o
 -10  11   2       58.29       62.39      5.83 o
  -9  11   2       18.35        8.75      3.46 o
  -8  11   2       35.60       33.08      5.30 o
  -7  11   2       97.28      113.83      6.51 o
  -6  11   2        9.29        6.69      3.68 o
  -5  11   2       99.87       72.73      3.55 o
  -4  11   2        0.92        8.06      5.83 o
  -3  11   2     1658.79     1638.25     32.10 o
  -2  11   2      118.32      148.98     10.92 o
  -1  11   2      182.74       98.67     11.19 o
   0  11   2     5050.55     4913.17     71.37 o
   1  11   2       90.10       66.20     12.54 o
   2  11   2      280.41      337.30     13.48 o
   3  11   2        6.53        9.87      5.24 o
   4  11   2      297.90      261.58     13.67 o
   5  11   2       79.28      101.56      4.64 o
   6  11   2     1437.32     1471.01     13.72 o
   7  11   2       18.93       10.88      5.67 o
   8  11   2      208.80      239.63      8.68 o
   9  11   2        0.57        8.22      6.57 o
  10  11   2       36.49       29.95      4.31 o
 -10  12   2       62.75       60.32      4.88 o
  -9  12   2       10.08        5.84      3.91 o
  -8  12   2        9.28       12.39      4.55 o
  -7  12   2       23.82       31.26      5.16 o
  -6  12   2      168.48      195.47      8.32 o
  -5  12   2      121.34      113.14      6.99 o
  -4  12   2      128.86      141.66      5.19 o
  -3  12   2        3.18       11.95      8.72 o
  -2  12   2      895.46      968.04     50.88 o
  -1  12   2      264.65      297.99     15.95 o
   0  12   2     1254.61     1522.39     52.04 o
   1  12   2     2479.23     2606.00     70.18 o
   2  12   2       17.01       27.62     11.14 o
   3  12   2       13.12       18.10      6.37 o
   4  12   2        2.62       13.06      3.03 o
   5  12   2      180.55      213.91      5.60 o
   6  12   2      151.82      134.57      5.21 o
   7  12   2       11.59       12.34      5.72 o
   8  12   2       28.52       34.84      5.42 o
   9  12   2       82.79      110.77      7.91 o
  10  12   2        8.95       11.64      3.21 o
 -10  13   2        0.80        3.21      2.45 o
  -9  13   2       36.55       31.84      4.55 o
  -8  13   2        4.46        2.30      3.91 o
  -7  13   2      513.13      597.40     15.52 o
  -6  13   2      144.81      175.88      5.98 o
  -5  13   2      213.81      202.55      5.37 o
  -4  13   2      266.56      239.47      5.55 o
  -3  13   2      102.50       70.64      5.39 o
  -2  13   2       94.59       94.96     10.88 o
  -1  13   2     3370.89     3472.46     60.65 o
   0  13   2       67.37       57.43     15.35 o
   1  13   2     2342.79     2178.58     65.71 o
   2  13   2      351.40      350.65     25.34 o
   3  13   2       35.44       36.74      3.52 o
   4  13   2        3.88        9.08      3.44 o
   5  13   2       28.82       43.01      4.95 o
   6  13   2       52.99       66.00      4.47 o
   7  13   2        0.58        3.79      5.17 o
   8  13   2       17.25       23.98      4.77 o
   9  13   2        3.78        3.21      5.01 o
  -9  14   2       50.95       40.99      5.68 o
  -8  14   2      192.34      191.46      7.47 o
  -7  14   2        5.47        9.22      4.35 o
  -6  14   2      148.75      149.59      6.90 o
  -5  14   2       84.55       75.74      4.11 o
  -4  14   2      345.32      330.66      8.44 o
  -3  14   2       96.66       88.21      6.17 o
  -2  14   2      108.29      118.09      8.16 o
  -1  14   2      157.30      160.70      8.72 o
   0  14   2     2373.73     2494.35     74.90 o
   1  14   2      930.28      924.75     12.68 o
   2  14   2      100.13      108.52      4.42 o
   3  14   2      659.07      696.67      9.82 o
   4  14   2       26.41       31.36      4.09 o
   5  14   2       36.77       23.73      4.95 o
   6  14   2        1.12        6.77      3.65 o
   7  14   2      606.03      684.37     42.16 o
   8  14   2        8.74       19.05      4.20 o
   9  14   2        3.05        1.67      4.26 o
  -9  15   2      102.75       96.74      3.33 o
  -8  15   2      159.72      145.80      5.99 o
  -7  15   2       21.66       17.97      3.88 o
  -6  15   2        1.00        2.84      7.87 o
  -5  15   2      580.78      577.74      8.66 o
  -4  15   2       51.86       45.65      5.06 o
  -3  15   2      276.77      278.14      8.07 o
  -2  15   2      342.77      366.33      9.72 o
  -1  15   2        3.22        6.70      4.28 o
   0  15   2      712.42      765.78      9.47 o
   1  15   2        3.27        7.85      3.76 o
   2  15   2      234.43      203.62      5.80 o
   3  15   2        4.28        8.95      3.83 o
   4  15   2      190.19      230.92      6.66 o
   5  15   2        0.10       -1.19      4.67 o
   6  15   2      353.19      389.64      8.83 o
   7  15   2        7.15       14.08      4.40 o
   8  15   2       38.02       37.60      6.47 o
   9  15   2        0.12       -0.58      2.93 o
  -8  16   2        8.26        3.89      2.82 o
  -7  16   2       13.92        5.99      3.51 o
  -6  16   2       42.47       47.45      6.28 o
  -5  16   2       21.63       16.97      3.77 o
  -4  16   2     1090.90     1087.77     13.60 o
  -3  16   2       34.15       30.73      4.27 o
  -2  16   2      218.31      240.61      6.14 o
  -1  16   2     1062.34     1042.34     14.70 o
   0  16   2       37.17       47.71      3.72 o
   1  16   2      102.88      133.98      5.16 o
   2  16   2      179.53      186.83      6.07 o
   3  16   2       40.26       52.94      4.68 o
   4  16   2       21.54       14.76      4.30 o
   5  16   2       85.07      116.07      6.29 o
   6  16   2       25.85       32.02      5.26 o
   7  16   2        8.23       32.87      7.17 o
   8  16   2       16.22       16.51      3.35 o
  -8  17   2        8.92        6.52      3.72 o
  -7  17   2       45.47       52.43      4.29 o
  -6  17   2        0.13       -0.20      3.43 o
  -5  17   2      343.72      358.00      7.18 o
  -4  17   2       43.72       48.14      4.40 o
  -3  17   2     1232.94     1279.92     14.94 o
  -2  17   2        0.81        0.59      3.60 o
  -1  17   2      258.34      227.85      7.19 o
   0  17   2        0.03       10.43      3.21 o
   1  17   2      224.00      221.07      6.12 o
   2  17   2       34.06       49.24      4.53 o
   3  17   2      164.29      163.37      5.91 o
   4  17   2        0.36        4.49      3.99 o
   5  17   2        4.89        9.81      4.52 o
   6  17   2        0.07        5.92      6.16 o
   7  17   2       34.75       14.24      4.58 o
   8  17   2        0.23       -2.42      2.72 o
  -7  18   2        1.74        4.84      4.66 o
  -6  18   2       69.04       67.86      5.28 o
  -5  18   2        5.68        6.81      3.20 o
  -4  18   2       37.73       34.10      4.06 o
  -3  18   2       15.88       16.77      4.00 o
  -2  18   2       33.83       42.23      3.60 o
  -1  18   2       77.49       79.28      5.42 o
   0  18   2       16.06       18.95      3.41 o
   1  18   2       69.68       72.61      4.07 o
   2  18   2       74.64       98.15      4.41 o
   3  18   2       11.91       21.27      3.54 o
   4  18   2      110.93      113.54      5.99 o
   5  18   2      192.47      191.00      5.94 o
   6  18   2        0.16       -2.70      2.80 o
   7  18   2        9.72        5.03      2.50 o
  -7  19   2       31.29       47.41      4.13 o
  -6  19   2       10.42       11.38      3.45 o
  -5  19   2        5.84        7.92      3.33 o
  -4  19   2       89.22       87.45      4.26 o
  -3  19   2       61.22       55.94      4.23 o
  -2  19   2      144.97      166.57      4.07 o
  -1  19   2       31.61       38.44      3.86 o
   0  19   2       11.71       14.54      3.21 o
   1  19   2        9.71       11.24      3.23 o
   2  19   2       14.60       16.98      3.32 o
   3  19   2        0.22        1.27      3.00 o
   4  19   2      353.67      354.22      9.47 o
   5  19   2       21.79       14.61      4.10 o
   6  19   2       57.49       51.63      5.71 o
  -6  20   2       80.18       87.65      5.07 o
  -5  20   2        3.26        4.08      2.55 o
  -4  20   2       37.01       48.18      3.25 o
  -3  20   2      219.50      223.44      5.33 o
  -2  20   2      307.38      306.31      5.24 o
  -1  20   2       68.44       69.84      3.59 o
   0  20   2       49.20       50.55      3.69 o
   1  20   2       51.82       57.58      3.77 o
   2  20   2       10.48       10.21      2.87 o
   3  20   2       82.09       95.04      3.81 o
   4  20   2       11.99       10.47      4.01 o
   5  20   2      158.32      163.36      5.44 o
   6  20   2        0.52        3.07      3.13 o
  -5  21   2      215.42      194.84      6.23 o
  -4  21   2        9.36       12.80      2.54 o
  -3  21   2      199.72      202.25      5.07 o
  -2  21   2        8.78        8.59      3.45 o
  -1  21   2      290.39      320.53      5.63 o
   0  21   2        1.81        4.93      2.90 o
   1  21   2        9.79        9.75      3.38 o
   2  21   2       45.70       45.35      2.99 o
   3  21   2       21.05       14.97      3.64 o
   4  21   2        1.36        1.75      2.96 o
   5  21   2        5.36       13.07      3.23 o
  -4  22   2      123.88       96.51      4.55 o
  -3  22   2        4.67        1.27      2.84 o
  -2  22   2       17.70       17.38      2.70 o
  -1  22   2        3.03        3.63      1.69 o
   0  22   2        9.06        6.99      2.81 o
   1  22   2        3.85       -0.06      2.19 o
   2  22   2        4.86        8.18      2.23 o
   3  22   2       17.71       11.56      1.79 o
   4  22   2       14.59        6.29      2.98 o
  -2  23   2        2.32        0.54      2.60 o
  -1  23   2        7.97       11.19      2.89 o
   0  23   2       13.32       14.59      2.64 o
   1  23   2       32.10       24.64      1.87 o
   2  23   2       22.60       14.18      3.12 o
 -11   0   3      159.78      191.56      7.62 o
  -9   0   3       35.46       39.33      7.28 o
  -7   0   3      205.10      167.69     18.39 o
  -5   0   3      355.00      286.57     18.21 o
  -3   0   3    11011.54     8529.79    124.55 o
   1   0   3    13884.29    11458.76    155.21 o
   3   0   3     4350.82     3815.38     64.92 o
   5   0   3     2764.81     2693.28     58.93 o
   7   0   3      539.42      593.47     10.23 o
   9   0   3      271.18      303.69      7.97 o
  11   0   3       11.73        7.31      3.48 o
 -12   1   3       17.57        9.05      1.61 o
 -11   1   3       47.94       69.21      4.31 o
 -10   1   3       66.42       73.82      5.22 o
  -9   1   3       11.37       19.40      3.24 o
  -8   1   3       41.55       47.73      3.40 o
  -7   1   3     1254.44     1402.40     34.85 o
  -6   1   3       76.23      105.94     10.05 o
  -5   1   3     1309.32     1195.83     26.69 o
  -4   1   3      126.09       76.72      6.40 o
  -3   1   3     4735.83     4740.54     53.61 o
  -1   1   3     2244.47     2655.34     35.75 o
   0   1   3     8775.06     6088.45     62.73 o
   1   1   3      105.17       96.71      4.08 o
   2   1   3     5794.22     5660.54     60.31 o
   3   1   3       84.07       22.21      5.64 o
   4   1   3       52.73       58.45      5.44 o
   5   1   3      569.48      505.58     15.83 o
   6   1   3     1198.61     1047.92     26.14 o
   7   1   3      119.20      118.73      3.75 o
   8   1   3       63.09       42.83      3.59 o
   9   1   3       73.91       78.11      4.28 o
  10   1   3       18.58       19.95      2.75 o
  11   1   3        3.22        2.23      2.37 o
 -12   2   3        5.58        3.77      2.12 o
 -11   2   3      362.96      412.84     11.68 o
 -10   2   3       13.13       12.16      2.81 o
  -9   2   3      153.86      157.99      5.27 o
  -8   2   3      886.25      877.62     11.22 o
  -7   2   3        2.29       14.86     12.30 o
  -6   2   3     6623.17     6796.52    120.15 o
  -5   2   3        9.18        6.10      4.82 o
  -4   2   3     6765.26     7057.74     81.47 o
  -3   2   3      234.11      297.48      7.70 o
  -2   2   3     2070.59     2256.51     23.96 o
  -1   2   3    13062.30    11438.99    110.45 o
   0   2   3      319.78      472.03      9.30 o
   1   2   3     5189.20     6191.50     68.41 o
   2   2   3      221.30      338.53      8.59 o
   3   2   3     2631.60     2761.97     35.92 o
   4   2   3      111.23       68.87      5.79 o
   5   2   3      605.15      674.20     23.75 o
   6   2   3       88.03       93.53      8.58 o
   7   2   3       10.52       23.49      3.57 o
   8   2   3      338.15      333.26      7.51 o
   9   2   3       52.35       40.47      3.51 o
  10   2   3       66.51       82.93      3.26 o
  11   2   3       45.64       49.29      2.86 o
 -11   3   3       25.73       32.23      3.20 o
 -10   3   3        1.27        1.18      2.83 o
  -9   3   3      248.26      279.01      5.77 o
  -8   3   3        7.08        5.24      4.25 o
  -7   3   3     1169.69     1144.52     12.79 o
  -6   3   3      310.01      323.23     15.01 o
  -5   3   3     1511.86     1690.61     32.60 o
  -4   3   3     2427.23     2340.85     38.15 o
  -3   3   3       55.38      133.47      6.29 o
  -2   3   3     2689.21     2756.68     26.45 o
  -1   3   3     7113.02     6568.17     66.81 o
   0   3   3      452.56      499.19      9.78 o
   1   3   3       92.31       56.45      4.89 o
   2   3   3      311.85      217.32      6.77 o
   3   3   3      247.49      187.97      7.29 o
   4   3   3      167.18      203.77     14.44 o
   5   3   3       13.23       41.53      5.78 o
   6   3   3       78.22       72.21     13.56 o
   7   3   3      133.93      117.68      3.71 o
   8   3   3     1055.50     1140.81     12.14 o
   9   3   3       10.91       17.53      3.21 o
  10   3   3       53.61       55.94      2.94 o
  11   3   3        4.76        6.16      2.20 o
 -11   4   3       62.00       62.75      2.98 o
 -10   4   3       17.07       21.54      2.97 o
  -9   4   3      165.29      223.71      6.25 o
  -8   4   3      416.67      438.77      8.21 o
  -7   4   3        4.54        5.47      3.08 o
  -6   4   3       45.40       51.38     13.29 o
  -5   4   3     1680.18     1542.91     30.48 o
  -4   4   3     1711.83     1796.14     30.24 o
  -3   4   3     1642.07     1509.18     22.46 o
  -2   4   3      976.97     1197.23     12.61 o
  -1   4   3     4634.05     3845.12     48.94 o
   0   4   3       40.45       46.91      3.25 o
   1   4   3     1228.95      769.51     22.21 o
   2   4   3      241.50      191.00      7.17 o
   3   4   3     8473.92     7965.83     83.55 o
   4   4   3      149.50      150.46      7.42 o
   5   4   3      762.37      696.94     29.97 o
   6   4   3      167.45      122.56     15.95 o
   7   4   3      566.82      545.42      7.71 o
   8   4   3      161.82      163.23      4.94 o
   9   4   3       22.51       41.69      4.21 o
  10   4   3       18.61       23.26      3.81 o
  11   4   3       34.91       40.42      5.52 o
 -11   5   3        7.57        9.24      2.26 o
 -10   5   3        7.02        3.74      4.56 o
  -9   5   3      396.86      439.12      8.28 o
  -8   5   3      230.01      247.02      6.43 o
  -7   5   3      810.17      767.35     10.16 o
  -6   5   3       11.78       10.02     11.93 o
  -5   5   3     4573.47     5695.90    114.27 o
  -4   5   3       20.50       30.62      4.43 o
  -3   5   3     2855.60     2904.19     34.79 o
  -2   5   3       42.78       63.93      4.29 o
  -1   5   3      824.10      827.32     11.76 o
   0   5   3     4025.56     4475.54     48.22 o
   1   5   3      270.10      532.19     66.61 o
   2   5   3      734.16      577.62     12.67 o
   3   5   3     1394.30     1269.92     36.96 o
   4   5   3     8652.20     8340.29    136.72 o
   5   5   3      137.41      136.95     14.88 o
   6   5   3      526.59      504.27     29.16 o
   7   5   3       71.92       76.60      3.57 o
   8   5   3       35.19       55.64      3.68 o
   9   5   3       16.75       10.87      3.88 o
  10   5   3        3.18       12.43      4.37 o
  11   5   3        8.79       11.77      3.23 o
 -11   6   3        3.93        4.86      1.75 o
 -10   6   3      178.32      189.69      4.45 o
  -9   6   3      158.10      179.74      5.81 o
  -8   6   3      112.56      104.72      5.15 o
  -7   6   3      180.04      188.08      5.39 o
  -6   6   3      157.25      156.22     20.10 o
  -5   6   3       32.83       23.79     11.58 o
  -4   6   3     8945.30     8274.31    143.21 o
  -3   6   3      691.26      645.83     15.22 o
  -2   6   3     3890.91     4126.66     30.12 o
  -1   6   3       20.32       17.88      2.56 o
   0   6   3      190.99      295.73      7.76 o
   1   6   3    11512.41    12094.35    176.60 o
   2   6   3      192.87      312.43      8.87 o
   3   6   3       15.72       44.80     27.92 o
   4   6   3       34.99       32.87      8.43 o
   5   6   3     1541.52     1369.67     44.96 o
   6   6   3      263.03      252.62      6.87 o
   7   6   3        6.74        4.98      2.88 o
   8   6   3        7.52       17.51      4.02 o
   9   6   3        3.70        3.27      4.46 o
  10   6   3      170.47      186.32      6.56 o
  11   6   3        5.35        6.32      2.89 o
 -11   7   3      124.13      114.81      3.43 o
 -10   7   3        4.27        1.16      2.55 o
  -9   7   3       66.69       73.20      4.58 o
  -8   7   3      303.93      307.39      7.10 o
  -7   7   3      264.00      275.15      5.54 o
  -6   7   3        8.69       -4.24     11.99 o
  -5   7   3      534.29      517.17     30.39 o
  -4   7   3      820.03      759.82     32.92 o
  -3   7   3     2873.91     3501.16     51.71 o
  -2   7   3     7379.27     6967.00     64.00 o
  -1   7   3      779.74      542.87      7.55 o
   0   7   3      296.15      383.22      6.79 o
   1   7   3     2300.59     1628.39     22.76 o
   2   7   3      225.69      199.61     12.30 o
   3   7   3      373.41      249.33     15.38 o
   4   7   3       31.88       18.77      8.16 o
   5   7   3       50.65       60.67     12.80 o
   6   7   3      401.62      473.56      6.56 o
   7   7   3       68.02       64.06      3.63 o
   8   7   3      117.61      119.95      5.20 o
   9   7   3       12.63       15.51      4.42 o
  10   7   3       29.26       35.91      3.15 o
  11   7   3       12.17       10.65      2.58 o
 -11   8   3       28.59       25.63      3.68 o
 -10   8   3      129.32      110.44      3.30 o
  -9   8   3       34.55       48.80      4.14 o
  -8   8   3       32.28       30.89      4.12 o
  -7   8   3      165.21      174.58      6.09 o
  -6   8   3      177.48      153.77      5.88 o
  -5   8   3       20.29       37.18     13.18 o
  -4   8   3       36.26       13.17      9.34 o
  -3   8   3     1816.67     1853.58     25.91 o
  -2   8   3      194.52      250.77      8.57 o
  -1   8   3     1173.72     1317.68     19.89 o
   0   8   3       60.49      117.43      3.84 o
   1   8   3      640.73      546.93     14.65 o
   2   8   3      241.10      133.76     10.66 o
   3   8   3      171.71      100.43     10.71 o
   4   8   3        0.02       16.82      8.27 o
   5   8   3     1194.53     1041.03     40.01 o
   6   8   3       22.41       29.64      2.67 o
   7   8   3       17.25       18.97      3.22 o
   8   8   3       17.18       17.02      4.77 o
   9   8   3       97.36      107.98      5.37 o
  10   8   3       13.49       14.32      4.69 o
 -11   9   3        5.03        5.78      2.63 o
 -10   9   3       24.62       30.18      3.57 o
  -9   9   3        2.72        3.45      3.41 o
  -8   9   3        1.35        6.26      4.00 o
  -7   9   3     1077.47     1101.74     16.28 o
  -6   9   3      150.44      141.20      4.78 o
  -5   9   3      961.40     1056.48     44.89 o
  -4   9   3      191.97      228.44     19.39 o
  -3   9   3     1467.53     1799.55     26.53 o
  -2   9   3     1553.10     1494.44     27.24 o
  -1   9   3      656.49      635.84     13.62 o
   0   9   3     2074.28     2127.54     77.75 o
   1   9   3      719.65      609.37     16.09 o
   2   9   3     7309.88     7433.60    120.53 o
   3   9   3       82.18       50.15      6.86 o
   4   9   3      424.90      452.29     26.61 o
   5   9   3      229.12      206.69     10.67 o
   6   9   3      229.94      182.40      4.23 o
   7   9   3        1.19        6.14      3.75 o
   8   9   3       22.74       22.87      4.69 o
   9   9   3       30.16       36.73      3.98 o
  10   9   3        8.23        7.54      4.33 o
 -10  10   3      171.13      156.82      5.27 o
  -9  10   3        0.47        3.56      4.14 o
  -8  10   3      144.84      171.28      5.46 o
  -7  10   3       52.60       59.68      4.17 o
  -6  10   3       54.07       53.85      4.12 o
  -5  10   3        2.12        2.19      4.23 o
  -4  10   3       53.52       55.56     12.26 o
  -3  10   3       28.48       56.36      5.84 o
  -2  10   3     3597.67     3502.10     41.52 o
  -1  10   3     1971.43     1856.86     60.91 o
   0  10   3     3027.47     3004.74     71.12 o
   1  10   3     1968.77     2057.90     34.04 o
   2  10   3        8.43       24.70      5.67 o
   3  10   3     1372.46     1336.35     29.10 o
   4  10   3       96.01      135.28     10.46 o
   5  10   3      233.22      217.48      3.92 o
   6  10   3        3.53       10.39      3.15 o
   7  10   3      218.43      237.99      6.46 o
   8  10   3      206.62      194.07      6.66 o
   9  10   3       24.50       39.85      9.46 o
  10  10   3        4.35        2.86      3.79 o
 -10  11   3        0.89        0.03      4.23 o
  -9  11   3      228.88      239.02     12.43 o
  -8  11   3        2.15        3.90      4.82 o
  -7  11   3       88.74       92.78      6.14 o
  -6  11   3      440.29      391.70      8.14 o
  -5  11   3      134.42      128.58      4.49 o
  -4  11   3        3.70       11.85     10.35 o
  -3  11   3      261.55      270.58     10.65 o
  -2  11   3     1272.43     1166.45     28.26 o
  -1  11   3     2724.80     2884.40     72.41 o
   0  11   3      165.98       86.14     14.44 o
   1  11   3     1307.02     1204.92     43.60 o
   2  11   3      106.99      152.83      9.76 o
   3  11   3       91.96      104.82     10.73 o
   4  11   3      282.96      377.22     10.18 o
   5  11   3        2.08       14.86      2.62 o
   6  11   3       57.23       65.82      3.53 o
   7  11   3        4.63        7.79      3.70 o
   8  11   3       21.68       18.82      7.92 o
   9  11   3       68.75       95.87      5.80 o
  10  11   3        4.66        6.90      3.25 o
 -10  12   3        2.29        1.02      3.48 o
  -9  12   3        6.30        2.96      3.11 o
  -8  12   3      156.03      151.91      6.61 o
  -7  12   3       47.60       53.23      5.44 o
  -6  12   3       27.29       23.87      4.09 o
  -5  12   3      239.50      228.19      5.29 o
  -4  12   3       30.72       34.01      3.76 o
  -3  12   3       23.89       31.07      9.60 o
  -2  12   3       13.80       15.16      7.01 o
  -1  12   3     1077.13     1131.20     44.90 o
   0  12   3      243.18      222.48     21.01 o
   1  12   3      612.89      587.28     32.32 o
   2  12   3        7.30       12.50     10.67 o
   3  12   3       47.27       39.43      7.38 o
   4  12   3       19.59       25.44      2.79 o
   5  12   3      133.99      121.90      3.82 o
   6  12   3        1.73        2.49      2.93 o
   7  12   3      349.27      332.29     23.73 o
   8  12   3       88.09       99.61      6.04 o
   9  12   3        7.23        4.81      5.67 o
 -10  13   3        9.78        2.99      2.47 o
  -9  13   3       13.97       10.91      3.54 o
  -8  13   3       46.66       51.91      4.76 o
  -7  13   3        1.88        0.15      3.65 o
  -6  13   3       34.58       42.37      5.85 o
  -5  13   3     1082.32     1058.43     12.19 o
  -4  13   3      325.85      314.74      7.88 o
  -3  13   3      579.48      580.23     12.94 o
  -2  13   3     1023.74      943.25     41.55 o
  -1  13   3       58.11       74.58     15.14 o
   0  13   3     5543.19     5542.67    119.27 o
   1  13   3        3.95        6.60     12.54 o
   2  13   3     1651.82     1667.37     25.11 o
   3  13   3       26.71       38.32      3.66 o
   4  13   3       60.31       51.98      3.36 o
   5  13   3       36.27       26.99      3.59 o
   6  13   3      102.05      116.59      5.69 o
   7  13   3       22.72       29.03      5.39 o
   8  13   3      128.04      146.29      7.20 o
   9  13   3        0.30       -3.13      4.95 o
  -9  14   3        9.54        8.77      2.86 o
  -8  14   3       56.13       47.99      5.15 o
  -7  14   3        6.19        9.41      3.45 o
  -6  14   3      138.10      170.71      5.73 o
  -5  14   3        1.45       -1.07      3.28 o
  -4  14   3      207.52      174.02      6.59 o
  -3  14   3       97.35       95.81      6.90 o
  -2  14   3       69.72       69.16      7.52 o
  -1  14   3      520.72      532.11     11.11 o
   0  14   3      517.49      488.75      7.22 o
   1  14   3      403.85      424.65      7.28 o
   2  14   3      135.24      146.64      4.96 o
   3  14   3       16.55       26.10      3.70 o
   4  14   3       10.44        8.39      3.93 o
   5  14   3      132.35      148.18      6.78 o
   6  14   3      185.57      183.36      6.73 o
   7  14   3       14.92       21.60      4.95 o
   8  14   3        9.14        6.79      4.42 o
   9  14   3        1.51       -1.30      3.87 o
  -9  15   3       72.73       79.68      3.14 o
  -8  15   3        0.30       -3.24      3.85 o
  -7  15   3      246.11      259.89      8.46 o
  -6  15   3       19.32       21.68      4.63 o
  -5  15   3       77.07       85.56      4.11 o
  -4  15   3      251.96      248.53      7.73 o
  -3  15   3      132.31      122.68      7.64 o
  -2  15   3     1486.82     1527.22     32.95 o
  -1  15   3      659.70      615.06     11.86 o
   0  15   3      331.72      317.45      6.12 o
   1  15   3      227.20      252.98      5.90 o
   2  15   3      575.69      640.15      9.40 o
   3  15   3       56.77       67.14      4.64 o
   4  15   3        0.35        2.06      4.00 o
   5  15   3        6.44       11.70      4.86 o
   6  15   3       30.34       27.44      5.46 o
   7  15   3       28.67       40.78      7.46 o
   8  15   3       18.63        8.68      3.29 o
  -8  16   3        5.39        4.77      2.80 o
  -7  16   3        0.21       -5.28      3.21 o
  -6  16   3      135.88      122.03      7.30 o
  -5  16   3       28.69       28.58      4.32 o
  -4  16   3       12.81       12.19      4.52 o
  -3  16   3      419.18      407.68      9.60 o
  -2  16   3      147.12      162.23      6.52 o
  -1  16   3       13.76       23.15      5.11 o
   0  16   3        5.90        8.02      2.96 o
   1  16   3      934.84      908.32     11.60 o
   2  16   3       63.63       51.83      4.48 o
   3  16   3       16.00       19.77      4.25 o
   4  16   3        3.20        3.37      4.10 o
   5  16   3      143.70      136.97      9.21 o
   6  16   3       32.42       31.66      5.15 o
   7  16   3       13.21       11.74      5.26 o
   8  16   3        2.49        0.38      2.37 o
  -8  17   3        8.02        8.89      3.73 o
  -7  17   3       53.28       50.68      5.86 o
  -6  17   3        1.57        0.06      4.82 o
  -5  17   3        7.73        2.34      3.36 o
  -4  17   3      106.06      105.23      4.96 o
  -3  17   3       98.66      109.48      5.21 o
  -2  17   3      574.53      600.89     10.97 o
  -1  17   3       71.58       71.55      4.37 o
   0  17   3      824.25      890.18     10.16 o
   1  17   3       11.37       10.87      3.81 o
   2  17   3      295.14      299.08      7.12 o
   3  17   3        7.70       10.56      4.18 o
   4  17   3      217.53      232.84      6.07 o
   5  17   3        8.57        7.18      5.22 o
   6  17   3      129.11      115.02      5.93 o
   7  17   3       21.05       21.02      3.52 o
  -7  18   3        0.18       -1.86      4.31 o
  -6  18   3       69.64       56.32      4.95 o
  -5  18   3       41.99       46.43      3.57 o
  -4  18   3       69.12       73.10      4.31 o
  -3  18   3       72.67       60.33      4.41 o
  -2  18   3      164.34      178.52      6.49 o
  -1  18   3       13.59       13.79      3.63 o
   0  18   3        2.92        5.22      2.80 o
   1  18   3       16.25       24.04      3.90 o
   2  18   3       15.69       19.68      4.04 o
   3  18   3      145.51      158.19      5.68 o
   4  18   3        0.69        0.79      5.22 o
   5  18   3      138.05      128.01      4.81 o
   6  18   3        4.20        0.42      3.28 o
   7  18   3        5.13        6.22      2.21 o
  -7  19   3       92.66      111.64      5.13 o
  -6  19   3        9.15       10.98      3.34 o
  -5  19   3      210.30      223.17      8.30 o
  -4  19   3      149.27      144.13      4.68 o
  -3  19   3      140.72      157.97      5.12 o
  -2  19   3       84.91       99.90      5.73 o
  -1  19   3        9.56       10.78      3.37 o
   0  19   3       19.32       21.21      3.08 o
   1  19   3       17.94       22.18      3.74 o
   2  19   3       28.18       39.00      3.48 o
   3  19   3       41.22       43.77      4.24 o
   4  19   3        3.39        1.59      4.56 o
   5  19   3        0.65       -0.82      3.88 o
   6  19   3        3.45       -2.41      4.19 o
  -6  20   3       15.07       11.58      3.24 o
  -5  20   3        5.54        2.87      2.38 o
  -4  20   3      298.95      280.89      5.22 o
  -3  20   3       28.62       27.46      3.19 o
  -2  20   3        7.99        6.70      3.98 o
  -1  20   3        4.86       10.09      2.71 o
   0  20   3        4.13        2.72      3.02 o
   1  20   3       30.82       41.76      3.45 o
   2  20   3       10.19        9.27      3.01 o
   3  20   3      344.64      339.76      7.63 o
   4  20   3        0.09       -0.42      3.98 o
   5  20   3       29.63       26.36      4.86 o
   6  20   3        9.73       11.49      2.91 o
  -5  21   3       29.72       22.88      2.30 o
  -4  21   3       56.41       51.80      4.03 o
  -3  21   3       10.13        2.96      3.05 o
  -2  21   3      165.91      184.15      5.37 o
  -1  21   3      126.01      134.31      4.03 o
   0  21   3       13.86       14.89      2.74 o
   1  21   3        3.94        2.34      2.45 o
   2  21   3       77.98       79.02      3.70 o
   3  21   3       12.01        3.62      3.36 o
   4  21   3      260.71      233.39      8.37 o
   5  21   3       10.89       13.22      2.95 o
  -4  22   3        9.49        6.30      3.07 o
  -3  22   3       66.27       64.00      2.84 o
  -2  22   3        7.69       12.54      2.49 o
  -1  22   3       10.26        9.53      1.98 o
   0  22   3       56.25       54.23      3.15 o
   1  22   3       11.62       11.17      2.52 o
   2  22   3        1.28        1.42      1.68 o
   3  22   3      166.61      124.91      3.39 o
  -2  23   3        2.66        0.86      3.26 o
  -1  23   3        8.24        5.90      2.19 o
   0  23   3       56.29       50.22      2.81 o
   1  23   3       23.38       18.67      1.67 o
   2  23   3       78.05       55.63      3.60 o
 -12   0   4        7.97        9.79      2.16 o
 -10   0   4       26.05       33.22      6.54 o
  -8   0   4      830.58      934.42     20.41 o
  -6   0   4     2984.60     2833.49     70.73 o
  -4   0   4     1184.61     1216.89     35.25 o
  -2   0   4     3356.53     3207.49     55.66 o
   0   0   4       38.66       54.10      5.77 o
   2   0   4      131.14      110.85      8.00 o
   4   0   4      393.98      411.11     18.62 o
   6   0   4       26.38       49.05     10.76 o
   8   0   4      213.14      238.87      9.84 o
  10   0   4       38.11       41.76      6.04 o
 -12   1   4        5.43        6.25      1.51 o
 -11   1   4       24.74       23.56      3.33 o
 -10   1   4      382.97      412.79      6.89 o
  -9   1   4      456.52      465.22      7.16 o
  -8   1   4        4.82       10.48      3.41 o
  -7   1   4     2134.61     2024.48     43.29 o
  -6   1   4      804.43      785.47     24.26 o
  -5   1   4      512.33      562.88     18.29 o
  -4   1   4       32.69       46.96      5.60 o
  -3   1   4      246.31      210.46      8.25 o
  -2   1   4     6964.68     7485.61     78.44 o
  -1   1   4      767.99      862.32     15.44 o
   0   1   4     2519.54     2898.15     35.92 o
   1   1   4      704.47      828.54     15.30 o
   2   1   4     9633.04     9424.88     95.78 o
   3   1   4       20.88       17.56      3.57 o
   4   1   4      560.19      731.10     17.76 o
   5   1   4      202.51      169.67      9.95 o
   6   1   4      194.40      147.64     10.42 o
   7   1   4       82.39       72.76      3.38 o
   8   1   4       48.08       37.01      3.41 o
   9   1   4       93.69       79.90      3.70 o
  10   1   4       30.07       51.14      4.36 o
  11   1   4        3.94        8.69      2.30 o
 -11   2   4       30.30       36.10      3.41 o
 -10   2   4       48.27       58.60      3.25 o
  -9   2   4      232.53      243.55      6.35 o
  -8   2   4      707.87      687.07      9.73 o
  -7   2   4       38.58       31.50      3.95 o
  -6   2   4       23.46       17.42      6.90 o
  -5   2   4      234.46      183.24     10.87 o
  -4   2   4     2215.97     2232.53     36.22 o
  -3   2   4     1223.06     1781.82     26.92 o
  -2   2   4      634.91      588.47      9.20 o
  -1   2   4    12605.33    11521.87    113.77 o
   0   2   4       51.87       83.31      4.82 o
   1   2   4     6579.13     6671.43     70.45 o
   2   2   4      266.18      292.69      8.78 o
   3   2   4     1869.30     1876.53     28.48 o
   4   2   4       29.22       38.24      5.07 o
   5   2   4      819.26      795.24     20.61 o
   6   2   4      206.63      163.72     11.02 o
   7   2   4       23.92       29.68      2.87 o
   8   2   4       88.23       78.07      3.83 o
   9   2   4       30.98       28.55      3.28 o
  10   2   4        2.78        3.18      3.65 o
  11   2   4       11.53       18.96      2.34 o
 -11   3   4       14.72       17.64      2.22 o
 -10   3   4       10.88       13.35      2.87 o
  -9   3   4       48.01       63.26      4.48 o
  -8   3   4      406.64      413.27      7.80 o
  -7   3   4      428.75      391.87      8.60 o
  -6   3   4       90.99       83.98     10.74 o
  -5   3   4     2371.24     2755.34     44.85 o
  -4   3   4     1102.05     1291.60     29.40 o
  -3   3   4     1551.75     1695.51     32.53 o
  -2   3   4      123.75      189.81      5.33 o
  -1   3   4     1634.32     1573.94     22.98 o
   0   3   4    37744.57    42525.62    391.06 o
   1   3   4     1195.70     1405.11     21.84 o
   2   3   4     1434.48     2004.17     50.30 o
   3   3   4      373.64      422.36     11.74 o
   4   3   4     4819.90     4043.62     52.20 o
   5   3   4        6.27       18.88      5.01 o
   6   3   4       36.17       25.91     11.12 o
   7   3   4      703.60      682.25      9.94 o
   8   3   4       69.18       92.07      4.92 o
   9   3   4       23.20       26.94      5.18 o
  10   3   4       12.90       12.39      4.14 o
  11   3   4        6.37        6.66      2.02 o
 -11   4   4       20.60       17.80      1.93 o
 -10   4   4       49.33       70.02      3.38 o
  -9   4   4      129.56      135.43      5.30 o
  -8   4   4      136.60      123.33      5.11 o
  -7   4   4       80.07       58.76      3.69 o
  -6   4   4      532.27      489.43     30.72 o
  -5   4   4      107.26      109.84      8.78 o
  -4   4   4     3136.44     3202.13     46.00 o
  -3   4   4      528.13      340.03      6.95 o
  -2   4   4       46.64       57.18      3.36 o
  -1   4   4       33.11       21.05      3.01 o
   0   4   4      761.14      896.36     13.04 o
   1   4   4    10640.81    10438.53    105.17 o
   2   4   4       44.94       62.19      5.08 o
   3   4   4      759.28     1037.46     30.57 o
   4   4   4      113.28      139.62      7.73 o
   5   4   4      974.05     1005.47     36.72 o
   6   4   4      155.89      124.08     16.63 o
   7   4   4      127.91      127.46      4.78 o
   8   4   4       29.15       37.31      4.38 o
   9   4   4      107.60      103.67      7.71 o
  10   4   4       17.29       30.45      3.77 o
  11   4   4       11.39       10.59      1.81 o
 -11   5   4      125.56      112.81      3.80 o
 -10   5   4       13.70       11.44      2.84 o
  -9   5   4       17.00       19.77      3.96 o
  -8   5   4      192.95      187.93      5.78 o
  -7   5   4      155.36      198.94      5.52 o
  -6   5   4       37.43       49.93     14.44 o
  -5   5   4      762.01      643.95     32.51 o
  -4   5   4     1971.17     2219.94     35.53 o
  -3   5   4     1153.83     1281.45     17.94 o
  -2   5   4       26.86       42.36      3.59 o
  -1   5   4       33.13       15.25      2.87 o
   0   5   4     3721.14     3637.70     49.94 o
   1   5   4      106.31      101.21      5.51 o
   2   5   4       59.88      103.18      6.12 o
   3   5   4      176.75      239.24      9.75 o
   4   5   4       75.92       73.85      6.81 o
   5   5   4      124.82      126.99     14.60 o
   6   5   4       21.85       27.20      3.66 o
   7   5   4       43.65       34.94      3.69 o
   8   5   4       57.28       73.06      4.74 o
   9   5   4       26.00       47.01      4.42 o
  10   5   4       23.02       26.80      3.53 o
  11   5   4       82.65       77.82      3.98 o
 -11   6   4       20.41       12.71      1.69 o
 -10   6   4      234.71      198.46      4.35 o
  -9   6   4        5.70        3.92      3.68 o
  -8   6   4      718.52      712.40     12.19 o
  -7   6   4      145.73      151.59      4.88 o
  -6   6   4       11.60        5.12     11.65 o
  -5   6   4      278.39      245.85     21.96 o
  -4   6   4       19.80       39.22     10.67 o
  -3   6   4     6164.47     6705.69     77.55 o
  -2   6   4     1088.42     1040.65     14.80 o
  -1   6   4      110.77      155.46      5.48 o
   0   6   4      242.56      129.92      4.91 o
   1   6   4      136.65      101.97      5.58 o
   2   6   4       62.02       32.04      4.15 o
   3   6   4      360.65      252.11     10.62 o
   4   6   4     1099.65     1038.18     35.21 o
   5   6   4      890.26      734.91     32.72 o
   6   6   4       15.12        9.48      2.53 o
   7   6   4       13.34       26.73      3.92 o
   8   6   4       37.42       29.51      4.19 o
   9   6   4       99.40      108.63      5.03 o
  10   6   4        3.45        6.28      3.02 o
  11   6   4        1.73        3.98      2.40 o
 -11   7   4        5.75        7.16      2.05 o
 -10   7   4        9.19        4.99      2.68 o
  -9   7   4        4.98        7.75      3.70 o
  -8   7   4        1.15        2.04      3.69 o
  -7   7   4      122.26      109.23      4.52 o
  -6   7   4     1024.24     1094.97     15.48 o
  -5   7   4      170.45      161.21     19.26 o
  -4   7   4      186.75      159.72     16.34 o
  -3   7   4     1372.14     1977.45     33.34 o
  -2   7   4     5869.61     5833.16     56.28 o
  -1   7   4      558.60      513.40     10.03 o
   0   7   4     4204.01     5354.66     43.00 o
   1   7   4      122.72      253.45      9.12 o
   2   7   4    10277.83    10002.10    194.91 o
   3   7   4       88.13       86.13     10.38 o
   4   7   4      250.25      213.40     16.51 o
   5   7   4      101.52      139.91     16.18 o
   6   7   4      852.51      904.66     13.27 o
   7   7   4       76.57      129.44      5.11 o
   8   7   4        8.52       14.28      5.07 o
   9   7   4       53.43       59.07      4.27 o
  10   7   4        1.11        4.52      2.71 o
 -11   8   4        5.84        3.91      2.92 o
 -10   8   4      176.39      207.62      4.39 o
  -9   8   4        1.00        1.73      3.45 o
  -8   8   4       53.47       75.05      4.53 o
  -7   8   4      323.68      314.55      5.92 o
  -6   8   4      171.88      170.57      6.36 o
  -5   8   4       76.14       86.79     16.68 o
  -4   8   4      441.38      403.43     25.82 o
  -3   8   4       37.36       41.03      5.94 o
  -2   8   4     2613.92     2417.41     51.03 o
  -1   8   4     4020.54     3996.64     56.22 o
   0   8   4      240.47      211.03      5.71 o
   1   8   4      775.96      876.55     25.35 o
   2   8   4      116.16      143.85     11.47 o
   3   8   4      920.31      949.67     31.96 o
   4   8   4      137.11       91.76     12.50 o
   5   8   4        8.38       27.58     11.63 o
   6   8   4       91.71       84.85      5.14 o
   7   8   4       47.38       32.50      5.08 o
   8   8   4       14.85       25.32      5.00 o
   9   8   4       23.36       29.40      3.73 o
  10   8   4       15.22       19.20      2.13 o
 -11   9   4      103.28       77.80      4.03 o
 -10   9   4       10.27       17.58      4.09 o
  -9   9   4      131.87      147.55      4.91 o
  -8   9   4       12.98       13.96      3.67 o
  -7   9   4      637.43      615.22      9.50 o
  -6   9   4      175.98      193.98      6.82 o
  -5   9   4     1684.67     1912.20     63.76 o
  -4   9   4       27.51       40.03     11.93 o
  -3   9   4      512.49      442.26     15.84 o
  -2   9   4     2660.90     3145.60     46.82 o
  -1   9   4       96.44      117.46      7.68 o
   0   9   4      131.30      187.58      8.40 o
   1   9   4       97.75      135.73     11.11 o
   2   9   4     1354.18     1472.72     29.15 o
   3   9   4       36.34       53.54      9.81 o
   4   9   4       62.76       59.19     10.99 o
   5   9   4      271.43      236.25      4.42 o
   6   9   4       99.19      115.53      4.77 o
   7   9   4       75.09       71.65      5.67 o
   8   9   4       16.75       23.71      4.77 o
   9   9   4      115.08      141.75      5.31 o
  10   9   4        2.22        1.33      2.51 o
 -10  10   4      132.05      112.51      3.22 o
  -9  10   4        7.63       14.23      4.31 o
  -8  10   4        8.85        6.37      3.40 o
  -7  10   4        7.97       11.19      4.92 o
  -6  10   4      685.77      617.42      8.35 o
  -5  10   4       14.98       19.05      2.85 o
  -4  10   4      729.93      717.08     34.44 o
  -3  10   4     2198.85     1988.75     37.39 o
  -2  10   4      210.80      199.82     13.69 o
  -1  10   4      747.48      640.71     29.66 o
   0  10   4      180.91      112.60     14.63 o
   1  10   4      498.85      577.75     16.77 o
   2  10   4      332.16      291.47     12.97 o
   3  10   4     2660.49     2382.88     41.95 o
   4  10   4       31.02       42.28      7.81 o
   5  10   4      322.24      283.07      4.96 o
   6  10   4       39.15       24.04      3.47 o
   7  10   4        6.77        9.68      3.79 o
   8  10   4       49.73       52.68      4.87 o
   9  10   4        1.17        4.98      3.19 o
  10  10   4        2.99        3.30      2.19 o
 -10  11   4        5.12       -2.43      4.11 o
  -9  11   4        8.98        9.68      3.95 o
  -8  11   4        4.70        5.92      4.64 o
  -7  11   4        2.04        1.33      4.77 o
  -6  11   4      195.31      181.47      6.02 o
  -5  11   4       37.77       37.92      3.30 o
  -4  11   4     3616.99     3483.89     83.24 o
  -3  11   4      119.36      111.04      9.58 o
  -2  11   4       93.73       85.53     13.62 o
  -1  11   4      348.16      612.95     30.91 o
   0  11   4      139.41      121.24     15.58 o
   1  11   4       90.03       89.65     14.29 o
   2  11   4       67.51       62.68      7.72 o
   3  11   4        1.25        4.91      6.96 o
   4  11   4     2002.46     1991.99     17.26 o
   5  11   4      107.13      148.45      4.02 o
   6  11   4       17.32       14.92      3.37 o
   7  11   4        1.01        0.26      3.63 o
   8  11   4       62.18       84.83     10.17 o
   9  11   4        0.61        6.80      5.89 o
  10  11   4        8.20        5.86      2.34 o
 -10  12   4       39.96       42.63      4.27 o
  -9  12   4        2.34       -6.37      5.07 o
  -8  12   4      328.16      374.52     10.47 o
  -7  12   4       12.27        9.67      4.74 o
  -6  12   4       24.76       28.40      4.16 o
  -5  12   4      375.12      364.01      5.78 o
  -4  12   4      245.39      229.29      6.04 o
  -3  12   4       17.75       29.28     10.48 o
  -2  12   4      154.27      121.29     16.47 o
  -1  12   4      113.12      125.26     17.23 o
   0  12   4      615.89      549.81     31.27 o
   1  12   4      296.08      273.66     22.94 o
   2  12   4       59.26       60.58     13.92 o
   3  12   4      337.22      318.18      5.47 o
   4  12   4      223.79      187.97      4.43 o
   5  12   4       54.08       41.58      3.34 o
   6  12   4        8.96       12.67      3.36 o
   7  12   4      182.67      165.99      7.86 o
   8  12   4       61.22       67.54      8.65 o
   9  12   4       13.32       10.08      5.36 o
 -10  13   4       27.02       20.69      2.73 o
  -9  13   4       47.78       39.17      3.91 o
  -8  13   4        0.98        0.28      3.95 o
  -7  13   4      337.27      371.73      7.61 o
  -6  13   4       19.11       10.28      3.86 o
  -5  13   4      457.78      438.03      7.43 o
  -4  13   4      253.34      252.39      7.52 o
  -3  13   4      520.54      554.90     18.61 o
  -2  13   4        7.12        8.28      5.85 o
  -1  13   4        9.08       21.82     12.40 o
   0  13   4       21.36       32.61     13.28 o
   1  13   4      124.67      136.99     18.92 o
   2  13   4      229.13      270.22      5.86 o
   3  13   4      267.51      250.93      5.97 o
   4  13   4       50.13       42.54      3.70 o
   5  13   4       22.62       18.56      3.58 o
   6  13   4       34.06       31.90      3.52 o
   7  13   4      132.26      152.18      4.88 o
   8  13   4        0.07       -2.26      3.77 o
   9  13   4       27.60       31.83      5.00 o
  -9  14   4        1.46        0.62      2.73 o
  -8  14   4       61.74       60.28      4.11 o
  -7  14   4       57.86       72.35      4.15 o
  -6  14   4      126.53      142.56      5.37 o
  -5  14   4       79.39       72.99      3.92 o
  -4  14   4      331.36      300.72      7.96 o
  -3  14   4      238.29      252.55      9.40 o
  -2  14   4      386.31      378.18     15.27 o
  -1  14   4       94.14       69.90      4.06 o
   0  14   4       39.33       52.23      3.09 o
   1  14   4     1730.78     1733.65     16.17 o
   2  14   4        3.27        7.32      3.35 o
   3  14   4      219.33      212.22      5.89 o
   4  14   4        3.86        0.41      4.50 o
   5  14   4       31.93       33.13      6.15 o
   6  14   4       90.81       75.24      6.51 o
   7  14   4       16.44       21.06      5.09 o
   8  14   4        8.25        2.86      3.28 o
   9  14   4       11.42       12.59      3.44 o
  -9  15   4       26.01       24.41      2.23 o
  -8  15   4        1.44       -0.58      3.56 o
  -7  15   4        3.23        0.63      2.95 o
  -6  15   4      232.90      198.93      6.92 o
  -5  15   4       11.38        8.85      4.07 o
  -4  15   4      260.43      259.25      7.70 o
  -3  15   4      103.54       96.29      7.30 o
  -2  15   4      470.68      437.18     14.74 o
  -1  15   4        8.43       13.77      3.02 o
   0  15   4      213.15      247.71      5.02 o
   1  15   4       47.45       58.21      3.97 o
   2  15   4      247.19      283.19      6.71 o
   3  15   4       63.51       79.30      4.90 o
   4  15   4       22.76       29.95      5.01 o
   5  15   4        7.94       12.48      5.76 o
   6  15   4      123.26      153.61      5.93 o
   7  15   4        8.21        1.03      4.33 o
   8  15   4        4.00        3.11      2.59 o
  -8  16   4        8.80       11.46      2.81 o
  -7  16   4       10.57        4.42      3.94 o
  -6  16   4      293.26      313.13     13.69 o
  -5  16   4       17.58       12.05      3.89 o
  -4  16   4       86.44       92.86      5.59 o
  -3  16   4      136.88      160.28      8.51 o
  -2  16   4       10.24       15.46      8.31 o
  -1  16   4      787.04      804.14     11.78 o
   0  16   4        0.90        1.50      2.95 o
   1  16   4      120.30      123.04      4.98 o
   2  16   4        5.04        6.19      3.86 o
   3  16   4      144.94      154.33      5.79 o
   4  16   4       40.97       46.33      4.23 o
   5  16   4      480.27      452.86      9.19 o
   6  16   4       49.46       41.28      5.13 o
   7  16   4       65.68       53.93      4.51 o
   8  16   4        5.81        3.84      3.37 o
  -8  17   4       22.35       17.83      3.69 o
  -7  17   4       66.96       67.18      7.45 o
  -6  17   4        0.14       -1.71      4.65 o
  -5  17   4      219.79      227.95      5.59 o
  -4  17   4        1.13        6.50      3.66 o
  -3  17   4      326.87      331.74      7.30 o
  -2  17   4       42.69       39.50      6.54 o
  -1  17   4      117.89      130.92      6.87 o
   0  17   4       36.75       35.88      3.75 o
   1  17   4       71.35       77.73      4.57 o
   2  17   4      449.97      418.58      8.05 o
   3  17   4       65.30       65.81      4.67 o
   4  17   4      221.95      195.50      6.23 o
   5  17   4       66.05       71.10      4.65 o
   6  17   4       17.86       13.37      4.09 o
   7  17   4       27.74       24.89      3.16 o
  -7  18   4        2.35       -2.96      2.47 o
  -6  18   4       53.40       51.65      4.68 o
  -5  18   4        2.64        3.82      2.87 o
  -4  18   4      118.57      110.14      4.60 o
  -3  18   4       18.27       21.11      3.74 o
  -2  18   4      195.76      195.26      8.78 o
  -1  18   4       28.78       33.83      5.22 o
   0  18   4       49.90       67.10      3.98 o
   1  18   4      199.81      181.98      6.29 o
   2  18   4        1.77        1.06      4.22 o
   3  18   4      181.27      181.74      8.15 o
   4  18   4        9.43        9.30      3.71 o
   5  18   4       19.65       21.25      3.35 o
   6  18   4       17.19       13.14      3.21 o
   7  18   4       11.75       11.57      3.00 o
  -7  19   4       17.93       16.08      2.92 o
  -6  19   4        4.06        5.81      4.80 o
  -5  19   4        1.59        2.76      2.83 o
  -4  19   4       22.24       18.79      3.10 o
  -3  19   4       28.71       28.87      3.43 o
  -2  19   4       32.91       37.69      6.13 o
  -1  19   4       68.53       81.06      4.90 o
   0  19   4      488.87      533.20      7.31 o
   1  19   4        0.26        3.16      3.32 o
   2  19   4       52.09       67.04      4.09 o
   3  19   4        2.61        4.61      3.58 o
   4  19   4       35.18       39.76      5.68 o
   5  19   4        2.07        4.58      5.20 o
   6  19   4       11.42        9.94      4.05 o
  -6  20   4       10.42       11.97      2.60 o
  -5  20   4       10.13        8.69      2.16 o
  -4  20   4       43.98       42.53      2.87 o
  -3  20   4       41.23       44.60      3.95 o
  -2  20   4       29.24       29.43      4.07 o
  -1  20   4       90.52      100.35      4.62 o
   0  20   4       25.05       20.67      2.56 o
   1  20   4       22.12       21.26      3.10 o
   2  20   4        2.10        4.91      3.37 o
   3  20   4      125.95      126.93      4.82 o
   4  20   4       19.02       18.81      2.79 o
   5  20   4       25.28       18.10      2.94 o
  -5  21   4       14.65       19.28      3.44 o
  -4  21   4       39.17       35.29      4.73 o
  -3  21   4       43.24       44.93      3.44 o
  -2  21   4        1.76        4.87      3.05 o
  -1  21   4       75.72       75.35      3.22 o
   0  21   4       29.39       36.12      4.15 o
   1  21   4        6.89        6.65      2.77 o
   2  21   4        3.33        6.14      2.72 o
   3  21   4        7.92        9.28      2.34 o
   4  21   4        6.89        2.76      3.41 o
  -4  22   4        6.37        3.72      2.64 o
  -3  22   4        9.22        6.54      1.89 o
  -2  22   4       37.31       39.36      2.69 o
  -1  22   4       16.88       12.24      2.34 o
   0  22   4       45.30       48.83      3.36 o
   1  22   4       41.90       46.40      4.02 o
   2  22   4        2.52        1.06      1.56 o
   3  22   4       13.91        9.46      1.79 o
  -2  23   4       96.96       64.83      3.92 o
  -1  23   4       25.37       17.74      2.15 o
   0  23   4        8.35        7.91      1.99 o
   1  23   4       33.92       20.23      2.71 o
 -11   0   5       25.82       23.90      4.67 o
  -9   0   5        5.19        9.38      6.64 o
  -7   0   5       62.43       57.87      4.30 o
  -5   0   5     2008.82     1360.43     42.67 o
  -3   0   5     6495.15     4788.63     81.11 o
  -1   0   5      401.50      622.12     19.82 o
   1   0   5     6122.90     6021.73     97.16 o
   3   0   5     6878.03     5764.94     94.94 o
   5   0   5       24.00       37.36      8.72 o
   7   0   5       89.94       74.93      7.30 o
   9   0   5       15.05       20.74      4.37 o
  11   0   5        5.54       14.50      3.07 o
 -11   1   5      107.46      122.73      5.86 o
 -10   1   5        2.97        1.53      3.08 o
  -9   1   5      124.61      155.40      7.33 o
  -8   1   5        6.89        8.19      3.57 o
  -7   1   5       34.76       50.19      4.06 o
  -6   1   5      213.74      168.19     12.43 o
  -5   1   5     1236.14     1204.14     28.33 o
  -4   1   5     2458.58     2280.52     34.75 o
  -3   1   5      232.09      216.30      8.96 o
  -2   1   5     5756.76     6858.54     74.84 o
  -1   1   5        6.37       15.66      3.47 o
   0   1   5     3071.34     2912.10     38.32 o
   1   1   5     1573.38     1417.60     25.93 o
   2   1   5      430.21      347.20     10.38 o
   3   1   5     3656.66     3763.63     48.27 o
   4   1   5       46.18       41.41      5.59 o
   5   1   5      168.54      259.80     12.32 o
   6   1   5        6.59        5.45      5.93 o
   7   1   5       98.90      101.87      3.75 o
   8   1   5        0.72        1.53      3.39 o
   9   1   5      121.12      138.93      4.77 o
  10   1   5        1.75        2.33      3.65 o
  11   1   5       61.38       62.81      2.62 o
 -11   2   5        0.14       -2.99      2.91 o
 -10   2   5      386.35      386.77      5.88 o
  -9   2   5       30.66       32.27      5.01 o
  -8   2   5      310.89      277.08      8.20 o
  -7   2   5      393.84      354.24      8.48 o
  -6   2   5       70.28       80.60      9.41 o
  -5   2   5     4847.12     5278.00     71.55 o
  -4   2   5      147.54      121.66      6.47 o
  -3   2   5     5714.73     5390.49     62.96 o
  -2   2   5      705.61      783.96     16.38 o
  -1   2   5      577.74      604.66     13.86 o
   0   2   5     1606.92     1414.16     23.46 o
   1   2   5      248.71      328.46     10.24 o
   2   2   5       51.73       35.66      4.52 o
   3   2   5     3232.15     3081.88     41.87 o
   4   2   5      226.81      212.26     10.71 o
   5   2   5     1011.07      892.40     34.49 o
   6   2   5       46.04       43.18      7.44 o
   7   2   5       53.51       52.55      3.81 o
   8   2   5      152.67      141.04      6.11 o
   9   2   5        2.34       11.76      4.89 o
  10   2   5      100.25      108.62      4.81 o
  11   2   5        0.24        0.94      1.83 o
 -11   3   5       18.07       11.58      2.11 o
 -10   3   5        0.45       -1.65      2.76 o
  -9   3   5       15.36       20.25      3.91 o
  -8   3   5       47.68       45.85      4.02 o
  -7   3   5       49.39       73.06      5.01 o
  -6   3   5       87.81      114.83     10.45 o
  -5   3   5      676.59      766.97     21.99 o
  -4   3   5     1025.56      920.47     24.53 o
  -3   3   5       46.39       41.31      4.90 o
  -2   3   5     2463.85     2414.44     33.60 o
  -1   3   5      140.85       93.06      5.65 o
   0   3   5      264.19      459.78     12.28 o
   1   3   5      931.89      838.12     17.08 o
   2   3   5     1001.08     1250.54     23.14 o
   3   3   5       74.62       44.11      7.68 o
   4   3   5      132.65      162.08      8.85 o
   5   3   5     1410.34     1304.40     27.75 o
   6   3   5       14.83       25.50      3.74 o
   7   3   5      145.27      138.78      4.87 o
   8   3   5       10.23       10.36      3.98 o
   9   3   5       34.90       48.28      7.46 o
  10   3   5       30.92       43.60      4.51 o
  11   3   5       10.42       11.99      1.78 o
 -11   4   5        3.39        3.19      1.68 o
 -10   4   5        1.25        1.92      2.97 o
  -9   4   5        6.27        6.98      3.75 o
  -8   4   5      835.13      869.84     11.72 o
  -7   4   5      222.00      221.72      5.47 o
  -6   4   5      149.59      128.85     18.73 o
  -5   4   5      903.23      834.41     22.86 o
  -4   4   5       72.32       79.59     12.03 o
  -3   4   5     1824.23     1330.01     18.23 o
  -2   4   5       16.27       10.85      2.51 o
  -1   4   5     2579.31     1769.32     26.90 o
   0   4   5       62.72      113.88      6.42 o
   1   4   5     2209.61     1377.73     23.32 o
   2   4   5     1075.39      962.50     19.95 o
   3   4   5     1588.18     1218.80     24.61 o
   4   4   5      339.33      349.69     13.79 o
   5   4   5      543.31      408.82     24.09 o
   6   4   5      280.33      238.92      5.58 o
   7   4   5       28.10       35.46      3.83 o
   8   4   5        1.48        4.19      3.45 o
   9   4   5       14.31       21.04      6.36 o
  10   4   5       15.46       21.84      3.47 o
  11   4   5       19.64       16.56      2.69 o
 -11   5   5       54.14       65.14      3.52 o
 -10   5   5        0.95        2.79      2.70 o
  -9   5   5      341.02      326.51      7.03 o
  -8   5   5      135.74      115.29      4.98 o
  -7   5   5      383.60      439.19      8.16 o
  -6   5   5       51.48       64.00     15.04 o
  -5   5   5      494.98      494.14     29.00 o
  -4   5   5      182.38      148.51     15.62 o
  -3   5   5     1515.07     1464.88     20.87 o
  -2   5   5     2782.11     2560.89     28.31 o
  -1   5   5     1392.56     1726.37     30.71 o
   0   5   5     2216.97     2684.92     36.60 o
   1   5   5      184.82      286.60      9.81 o
   2   5   5      544.29      482.29     13.74 o
   3   5   5      597.13      473.08     14.69 o
   4   5   5      140.51      135.18     10.85 o
   5   5   5      197.84      217.06     18.43 o
   6   5   5       65.67       68.40      3.68 o
   7   5   5      192.59      172.47      5.66 o
   8   5   5       24.69       20.05      4.37 o
   9   5   5      243.50      278.34      9.12 o
  10   5   5        2.37        6.12      3.08 o
  11   5   5        3.58        2.17      2.13 o
 -11   6   5        0.06       -0.31      1.51 o
 -10   6   5       71.55       78.02      4.03 o
  -9   6   5       72.94       85.94      4.82 o
  -8   6   5       39.89       40.29      4.11 o
  -7   6   5       71.98       68.78      3.98 o
  -6   6   5      997.21      907.09     44.01 o
  -5   6   5      109.64       75.44     15.21 o
  -4   6   5      400.46      474.44     26.74 o
  -3   6   5     2048.69     2488.06     30.85 o
  -2   6   5       12.03       17.17      3.01 o
  -1   6   5    11722.92    11799.80    121.32 o
   0   6   5      194.83      120.21      6.72 o
   1   6   5     1450.92     1600.85     33.92 o
   2   6   5       42.38       75.27      8.12 o
   3   6   5       53.73       19.05      4.85 o
   4   6   5      424.87      349.31     21.27 o
   5   6   5      271.19      216.99     19.50 o
   6   6   5      290.05      255.10      5.77 o
   7   6   5      110.82       99.47      7.63 o
   8   6   5       92.41       88.42      5.24 o
   9   6   5        1.36        5.81      4.17 o
  10   6   5       46.14       46.77      4.24 o
 -11   7   5       62.39       49.69      2.07 o
 -10   7   5        2.74        0.80      2.39 o
  -9   7   5       15.04       19.39      3.63 o
  -8   7   5       44.58       40.55      3.56 o
  -7   7   5       99.73       86.82      4.25 o
  -6   7   5      299.18      232.35     12.45 o
  -5   7   5       25.69       14.73     12.07 o
  -4   7   5     1039.63      921.55     38.66 o
  -3   7   5       40.98       73.93      6.89 o
  -2   7   5       52.31       81.64      6.70 o
  -1   7   5      103.09      134.63      5.87 o
   0   7   5       82.27       65.99      5.43 o
   1   7   5        7.60       23.49      4.18 o
   2   7   5      891.27     1040.32     26.74 o
   3   7   5      113.14       66.10      9.99 o
   4   7   5      370.11      252.90     18.71 o
   5   7   5      628.41      619.95     31.14 o
   6   7   5       18.18       11.40      4.08 o
   7   7   5      301.16      323.18     12.07 o
   8   7   5       13.57       17.69      4.41 o
   9   7   5        8.25        9.67      4.13 o
  10   7   5        0.42        0.66      2.46 o
 -11   8   5        6.88        8.31      2.75 o
 -10   8   5       26.09       22.69      3.31 o
  -9   8   5       53.69       59.43      3.91 o
  -8   8   5       13.38       12.55      3.64 o
  -7   8   5       14.61       16.85      4.88 o
  -6   8   5     1100.05     1125.42     20.86 o
  -5   8   5      179.31      179.13     21.30 o
  -4   8   5       84.06       47.68     11.77 o
  -3   8   5     1134.23     1041.29     24.20 o
  -2   8   5        2.08       12.19      3.86 o
  -1   8   5     3093.74     2516.55     91.78 o
   0   8   5        7.51       24.60      3.73 o
   1   8   5      442.91      243.14      9.26 o
   2   8   5       39.63       62.02      9.15 o
   3   8   5      181.78      137.87     13.43 o
   4   8   5       25.41       20.99      9.62 o
   5   8   5      370.30      407.85      8.46 o
   6   8   5        4.35        7.90      4.12 o
   7   8   5       83.82       93.97      6.20 o
   8   8   5        2.26        5.31      4.14 o
   9   8   5       44.70       41.07      4.28 o
  10   8   5       48.26       41.02      2.70 o
 -10   9   5        0.99       -4.76      3.33 o
  -9   9   5      248.03      292.33      6.83 o
  -8   9   5       47.46       44.61      3.88 o
  -7   9   5      213.40      188.04      7.61 o
  -6   9   5       57.06       73.40      6.75 o
  -5   9   5      445.29      477.58     22.54 o
  -4   9   5      113.43      122.04     16.41 o
  -3   9   5       18.86       23.80      5.99 o
  -2   9   5      278.46      267.40     12.85 o
  -1   9   5      119.72      114.37      6.29 o
   0   9   5      114.69      117.12      7.63 o
   1   9   5       15.04       30.84      5.59 o
   2   9   5      371.57      381.80     19.38 o
   3   9   5      180.19      214.98     16.25 o
   4   9   5      179.91      179.74     16.67 o
   5   9   5        5.49        9.43      2.83 o
   6   9   5        7.46       13.97      3.77 o
   7   9   5      377.75      362.29      9.39 o
   8   9   5       49.23       50.98      4.85 o
   9   9   5       87.31       75.32      4.35 o
  10   9   5        0.09        3.53      2.04 o
 -10  10   5        9.82        7.70      1.75 o
  -9  10   5        1.44        2.41      4.04 o
  -8  10   5      434.17      464.29     19.64 o
  -7  10   5       34.65       32.59      5.24 o
  -6  10   5      364.57      426.22      6.96 o
  -5  10   5      690.21      691.18     14.78 o
  -4  10   5      437.09      309.04     23.94 o
  -3  10   5       35.52       44.21      7.31 o
  -2  10   5      102.60       91.92      8.49 o
  -1  10   5     3009.55     3368.29     77.03 o
   0  10   5       23.56       35.99     11.28 o
   1  10   5     3188.40     2747.22     43.52 o
   2  10   5      378.66      285.35     13.31 o
   3  10   5      140.71      124.30     10.08 o
   4  10   5      304.05      277.72      5.40 o
   5  10   5       23.47       23.33      3.07 o
   6  10   5      363.98      309.85      7.15 o
   7  10   5        1.26        7.08      4.62 o
   8  10   5      116.05      111.58      5.62 o
   9  10   5       24.91       26.29      3.38 o
  10  10   5       36.69       45.66      3.07 o
 -10  11   5        2.07       -1.80      1.85 o
  -9  11   5       77.72       71.18      4.75 o
  -8  11   5       14.72        9.88      4.50 o
  -7  11   5       60.33       62.80      5.66 o
  -6  11   5        6.11       12.60      3.33 o
  -5  11   5      115.19       93.77      3.85 o
  -4  11   5        2.99       10.42      4.15 o
  -3  11   5       85.23       50.58      7.88 o
  -2  11   5     1642.39     1629.75     50.24 o
  -1  11   5       95.50      104.45     14.99 o
   0  11   5        5.62       10.13      9.40 o
   1  11   5       14.23       22.97     11.76 o
   2  11   5       15.59       13.78      5.73 o
   3  11   5      144.17      180.54      5.23 o
   4  11   5       37.20       40.62      3.53 o
   5  11   5       34.49       48.21      3.66 o
   6  11   5       46.56       45.48      4.29 o
   7  11   5      240.89      278.03      7.90 o
   8  11   5        0.13        0.05      3.95 o
   9  11   5      127.66      141.80      7.87 o
 -10  12   5        3.80        4.78      2.94 o
  -9  12   5        3.76        0.08      3.35 o
  -8  12   5       79.56       73.87      6.86 o
  -7  12   5       97.32       90.72      5.82 o
  -6  12   5        4.46        6.75      3.82 o
  -5  12   5       22.66       23.30      3.90 o
  -4  12   5      312.84      308.37      6.20 o
  -3  12   5      354.19      340.78      6.56 o
  -2  12   5       66.18       38.22     11.76 o
  -1  12   5      593.19      454.18     28.47 o
   0  12   5       62.59       80.09     15.61 o
   1  12   5      647.09      546.05     31.41 o
   2  12   5      161.97      171.52      5.52 o
   3  12   5       69.70       83.98      3.53 o
   4  12   5        4.38        6.93      2.95 o
   5  12   5      119.39      104.72      5.20 o
   6  12   5        4.31        7.18      3.77 o
   7  12   5       15.95        6.92      3.53 o
   8  12   5      143.61      147.22      5.24 o
   9  12   5        4.25        5.65      2.87 o
  -9  13   5        8.60        6.03      2.47 o
  -8  13   5       97.24       98.58      5.07 o
  -7  13   5      184.27      182.78      7.65 o
  -6  13   5       54.71       59.50      4.48 o
  -5  13   5      442.86      439.88      9.65 o
  -4  13   5       79.34      108.78      4.74 o
  -3  13   5       77.91       59.98      4.16 o
  -2  13   5      632.03      668.16     15.65 o
  -1  13   5        0.25        9.36      5.47 o
   0  13   5      462.94      444.79     20.92 o
   1  13   5       68.27       80.98      3.75 o
   2  13   5       86.99       87.60      4.06 o
   3  13   5      108.36       94.36      4.48 o
   4  13   5       17.92       17.54      3.99 o
   5  13   5      457.91      372.90      8.08 o
   6  13   5      234.63      234.70      7.52 o
   7  13   5       14.78        6.16      3.33 o
   8  13   5        3.79        7.31      6.35 o
   9  13   5       15.10       18.67      4.01 o
  -9  14   5        5.24        3.74      2.61 o
  -8  14   5       87.49       89.39      4.32 o
  -7  14   5       21.47       13.70      3.23 o
  -6  14   5      395.91      382.31      9.80 o
  -5  14   5        9.64       10.77      4.03 o
  -4  14   5       61.49       89.62      4.41 o
  -3  14   5      125.51      121.31      5.03 o
  -2  14   5       86.75       79.60      5.24 o
  -1  14   5       93.74       95.70      4.95 o
   0  14   5      234.62      182.13      4.90 o
   1  14   5       68.63       93.29      4.21 o
   2  14   5       89.01       92.45      4.41 o
   3  14   5      207.02      199.84      5.23 o
   4  14   5       98.53       90.03      7.14 o
   5  14   5       11.10       11.71      5.69 o
   6  14   5      155.33      153.58      7.36 o
   7  14   5       44.85       34.12      4.93 o
   8  14   5       93.37      121.23      7.57 o
  -9  15   5        8.56        8.65      2.81 o
  -8  15   5        5.53       10.47      5.40 o
  -7  15   5      132.98      133.15      4.24 o
  -6  15   5        5.59        7.31      3.28 o
  -5  15   5       52.37       46.16      5.61 o
  -4  15   5        0.52       -1.22      3.51 o
  -3  15   5       50.55       48.59      4.65 o
  -2  15   5        0.35        2.40      4.44 o
  -1  15   5       16.08       20.65      3.12 o
   0  15   5      549.78      605.02      7.29 o
   1  15   5       43.62       51.79      4.00 o
   2  15   5       77.72       69.60      4.51 o
   3  15   5        9.32       10.90      4.17 o
   4  15   5       27.12       21.77      4.59 o
   5  15   5      133.16      140.41      6.11 o
   6  15   5        1.55        2.63      5.83 o
   7  15   5      138.97      144.65      5.99 o
   8  15   5        0.07        2.32      4.01 o
  -8  16   5        6.50        5.04      2.48 o
  -7  16   5       14.78       15.60      3.85 o
  -6  16   5       29.33       25.32      7.29 o
  -5  16   5      202.16      214.36      6.30 o
  -4  16   5        2.80        1.17      4.16 o
  -3  16   5      164.63      159.13      8.40 o
  -2  16   5      132.58      126.36     10.93 o
  -1  16   5      280.40      279.47      5.77 o
   0  16   5        4.79        3.94      2.82 o
   1  16   5      236.54      212.64      5.40 o
   2  16   5        7.69       10.11      4.38 o
   3  16   5      162.20      156.56      8.10 o
   4  16   5       49.37       38.79      4.56 o
   5  16   5        4.57        1.73      4.02 o
   6  16   5      173.13      182.25      6.82 o
   7  16   5        2.39        1.59      3.23 o
   8  16   5        2.94        4.70      1.91 o
  -8  17   5        5.84        2.00      3.03 o
  -7  17   5        7.86        6.27      3.78 o
  -6  17   5      245.13      251.34      7.99 o
  -5  17   5        1.53        3.23      3.35 o
  -4  17   5       75.52       92.13      5.28 o
  -3  17   5      157.09      167.40      5.46 o
  -2  17   5       57.40       75.00      8.92 o
  -1  17   5       10.78        6.23      3.67 o
   0  17   5      610.79      619.03      8.81 o
   1  17   5       20.63       30.17      4.38 o
   2  17   5       34.80       33.17      4.68 o
   3  17   5      166.58      137.09      7.64 o
   4  17   5      115.88      125.62      5.39 o
   5  17   5       66.50       55.90      4.25 o
   6  17   5       18.24       18.86      3.81 o
   7  17   5       56.43       56.69      3.14 o
  -7  18   5       16.10       17.52      4.09 o
  -6  18   5       19.57       21.07      3.89 o
  -5  18   5       11.30       11.56      2.68 o
  -4  18   5       44.87       50.18      3.69 o
  -3  18   5       44.82       41.44      3.85 o
  -2  18   5       89.87      114.74      9.22 o
  -1  18   5      244.78      281.94      8.47 o
   0  18   5        7.93       11.24      3.20 o
   1  18   5       13.64       16.73      3.97 o
   2  18   5       92.23       83.67      6.47 o
   3  18   5       54.19       60.95      6.00 o
   4  18   5        5.30        7.42      4.84 o
   5  18   5       90.93       71.23      4.40 o
   6  18   5       61.52       66.56      3.60 o
  -6  19   5        3.58        1.96      2.68 o
  -5  19   5       70.78       58.10      3.24 o
  -4  19   5        3.57        2.35      2.67 o
  -3  19   5       32.92       40.27      4.31 o
  -2  19   5        9.23       11.22      4.16 o
  -1  19   5      136.45      135.85      5.30 o
   0  19   5        2.69        2.78      3.09 o
   1  19   5       35.27       37.51      5.04 o
   2  19   5       62.79       61.38      4.12 o
   3  19   5       45.10       55.88      4.14 o
   4  19   5       55.10       74.55      3.73 o
   5  19   5       72.84       62.84      6.00 o
   6  19   5        1.09       -1.52      3.02 o
  -5  20   5        2.94        5.83      2.61 o
  -4  20   5       52.77       47.41      2.58 o
  -3  20   5      143.57      156.25      5.04 o
  -2  20   5        0.23        0.52      3.46 o
  -1  20   5       10.41       10.45      3.14 o
   0  20   5       16.06       12.51      2.79 o
   1  20   5       98.24      107.25      4.56 o
   2  20   5        2.93        5.40      3.14 o
   3  20   5        3.12        4.07      2.25 o
   4  20   5       92.58       89.95     10.38 o
   5  20   5        3.11        3.96      1.99 o
  -5  21   5        2.73        3.06      2.59 o
  -4  21   5      132.53      124.79     13.04 o
  -3  21   5        1.55        3.72      2.81 o
  -2  21   5      115.19      115.10      4.63 o
  -1  21   5       52.65       49.55      3.42 o
   0  21   5       12.95       13.20      3.43 o
   1  21   5        3.01       -0.31      2.53 o
   2  21   5      313.98      291.36      5.52 o
   3  21   5        1.64       -0.81      2.02 o
   4  21   5       19.68       27.30      3.55 o
  -3  22   5      104.35       82.87      3.79 o
  -2  22   5        1.55        1.78      1.87 o
  -1  22   5       10.06        7.76      1.99 o
   0  22   5       47.91       42.23      4.51 o
   1  22   5       34.88       30.21      2.30 o
   2  22   5        1.12        2.87      2.05 o
  -1  23   5        0.10       -0.04      1.88 o
   0  23   5        1.01        3.21      1.70 o
 -10   0   6      259.43      267.34      6.53 o
  -8   0   6      674.66      617.50     11.46 o
  -6   0   6       16.90       19.78     10.75 o
  -4   0   6      966.65      981.35     30.74 o
  -2   0   6     1295.91     1564.19     37.61 o
   0   0   6    15242.19    15070.42    215.12 o
   2   0   6      159.00      254.66     13.69 o
   4   0   6     4440.42     2999.86     63.65 o
   6   0   6      944.03      819.25     33.68 o
   8   0   6     1514.32     1621.16     22.25 o
  10   0   6      114.17      109.95      6.55 o
 -11   1   6        5.03        7.20      2.77 o
 -10   1   6        5.07        6.94      3.03 o
  -9   1   6       34.40       34.31      3.83 o
  -8   1   6      193.42      213.32      4.92 o
  -7   1   6      601.46      598.53     14.64 o
  -6   1   6     1912.49     1653.82     37.10 o
  -5   1   6       95.43      106.29      9.60 o
  -4   1   6     1302.92     1256.35     25.01 o
  -3   1   6     1982.94     2174.19     33.97 o
  -2   1   6      692.24      490.99     13.76 o
  -1   1   6      355.05      380.49     11.81 o
   0   1   6     7873.17     8503.24     92.77 o
   1   1   6     1757.59     2069.86     33.36 o
   2   1   6     1029.92      960.36     30.82 o
   3   1   6      268.51      324.87     11.95 o
   4   1   6      484.31      487.35     15.68 o
   5   1   6     1105.28     1176.56     45.78 o
   6   1   6        3.00        3.87      3.71 o
   7   1   6      413.91      466.74     17.84 o
   8   1   6        6.22       18.84      4.91 o
   9   1   6       53.62       58.21      5.20 o
  10   1   6        1.90        8.44      3.38 o
  11   1   6       52.75       47.61      4.10 o
 -11   2   6        6.97        4.40      1.95 o
 -10   2   6        0.33        3.17      3.00 o
  -9   2   6      123.09      108.92      4.75 o
  -8   2   6        9.96       11.29      4.57 o
  -7   2   6      607.53      539.97     10.16 o
  -6   2   6      300.03      310.62     15.95 o
  -5   2   6     1513.63     1291.90     48.50 o
  -4   2   6       23.99       39.53      5.88 o
  -3   2   6     4745.17     4415.88     55.77 o
  -2   2   6       29.70       30.46      4.59 o
  -1   2   6    16163.96    16785.22    166.51 o
   0   2   6      446.46      360.97     11.84 o
   1   2   6     5922.74     5195.94    100.84 o
   2   2   6      519.15      363.59     12.58 o
   3   2   6     1404.28     1141.73     33.92 o
   4   2   6      409.99      381.43     15.79 o
   5   2   6      260.57      226.01     12.18 o
   6   2   6      172.11      129.76      4.31 o
   7   2   6        0.75       11.67      4.10 o
   8   2   6        2.02        3.94      4.72 o
   9   2   6        1.68        4.62      6.03 o
  10   2   6        2.30        6.06      3.29 o
  11   2   6        9.98       11.20      2.37 o
 -11   3   6       15.94       14.51      2.03 o
 -10   3   6        4.12        5.81      2.60 o
  -9   3   6       47.65       38.90      3.93 o
  -8   3   6      118.21      132.24      5.09 o
  -7   3   6        5.63       11.11      4.11 o
  -6   3   6      144.25      119.53     10.94 o
  -5   3   6      819.40      725.97     30.55 o
  -4   3   6     3319.69     3407.56     71.24 o
  -3   3   6       38.59       45.36      5.64 o
  -2   3   6     3875.73     4100.55     51.75 o
  -1   3   6       35.72       93.91      6.48 o
   0   3   6     2897.25     2615.95     37.93 o
   1   3   6     2797.53     2892.73     33.49 o
   2   3   6     1026.37     1042.69     26.86 o
   3   3   6     2077.14     2353.00     38.38 o
   4   3   6      297.28      278.36     13.09 o
   5   3   6      168.77      175.34     16.70 o
   6   3   6       78.69      111.48      4.62 o
   7   3   6      272.08      269.31      6.43 o
   8   3   6        0.09        6.77      7.00 o
   9   3   6      144.50      161.44      6.30 o
  10   3   6       13.24       18.23      4.02 o
 -11   4   6        3.90        2.57      1.96 o
 -10   4   6       24.22       30.81      3.24 o
  -9   4   6       31.89       29.43      4.76 o
  -8   4   6      228.82      236.99      6.14 o
  -7   4   6       11.36       14.16      4.22 o
  -6   4   6      177.39      129.35     18.04 o
  -5   4   6        4.77        9.09      5.95 o
  -4   4   6       78.17       87.27      6.85 o
  -3   4   6        4.72        7.90      3.97 o
  -2   4   6     1594.52     1281.71     23.56 o
  -1   4   6       60.38       80.25      6.13 o
   0   4   6      820.21      688.66     16.81 o
   1   4   6       13.83       20.66      4.37 o
   2   4   6     6749.70     5857.98     70.54 o
   3   4   6      257.23      194.52     10.25 o
   4   4   6      154.39      134.08      9.70 o
   5   4   6      225.07      222.47     13.14 o
   6   4   6     2951.67     2691.90     38.39 o
   7   4   6       12.75       16.42      4.22 o
   8   4   6      265.78      282.08      8.44 o
   9   4   6        0.57       -0.06      4.15 o
  10   4   6      205.38      250.48      5.68 o
 -11   5   6       55.10       48.56      3.29 o
 -10   5   6        1.10        2.55      2.78 o
  -9   5   6      159.51      170.47      5.41 o
  -8   5   6      123.02      122.48      4.99 o
  -7   5   6       12.99       14.56      3.21 o
  -6   5   6      687.82      718.84     35.30 o
  -5   5   6      666.33      629.36     33.20 o
  -4   5   6       80.21       61.00      5.58 o
  -3   5   6        0.31       16.74      4.58 o
  -2   5   6      472.10      454.75     10.46 o
  -1   5   6      445.06      516.08     14.12 o
   0   5   6     1027.58     1093.65     21.99 o
   1   5   6       79.56      160.46     11.50 o
   2   5   6      948.81     1019.18     26.45 o
   3   5   6      904.41      903.50     23.07 o
   4   5   6       13.04       18.93      5.79 o
   5   5   6     1388.22     1416.34     47.12 o
   6   5   6        7.02       12.37      3.90 o
   7   5   6      282.45      298.27      7.37 o
   8   5   6       16.73       17.09      5.18 o
   9   5   6      124.94      139.36      4.71 o
  10   5   6       18.38       20.15      2.99 o
 -11   6   6       20.25       15.61      1.72 o
 -10   6   6        5.31        8.86      2.71 o
  -9   6   6        9.56       11.15      3.48 o
  -8   6   6       94.01      104.40      4.78 o
  -7   6   6      926.89      829.05     10.73 o
  -6   6   6       10.44        3.75      3.63 o
  -5   6   6     2115.10     2022.39     63.27 o
  -4   6   6        0.39        8.12      9.69 o
  -3   6   6     2240.68     2311.25     54.02 o
  -2   6   6      149.56      145.91      6.31 o
  -1   6   6     5139.38     4282.14     53.63 o
   0   6   6      163.39      122.87      7.55 o
   1   6   6     5038.03     4873.23     59.78 o
   2   6   6      437.53      438.62     14.28 o
   3   6   6      906.05      769.34     19.99 o
   4   6   6     3061.54     2804.40     67.02 o
   5   6   6      237.77      261.67     16.95 o
   6   6   6      145.79      154.61      6.29 o
   7   6   6       26.41       36.40      5.66 o
   8   6   6        3.85        6.62      7.24 o
   9   6   6       18.26       21.18      3.42 o
  10   6   6       80.32       82.69      3.40 o
 -11   7   6        7.40        5.50      1.43 o
 -10   7   6       65.89       73.68      3.12 o
  -9   7   6       24.42       22.97      3.47 o
  -8   7   6      144.74      158.36      5.23 o
  -7   7   6        4.09        1.62      4.87 o
  -6   7   6      461.06      482.34     13.56 o
  -5   7   6       92.45       31.67     12.78 o
  -4   7   6     2090.39     2349.11     65.93 o
  -3   7   6       25.11       30.60      6.77 o
  -2   7   6     4492.41     4690.53    107.41 o
  -1   7   6      681.41      635.87     15.51 o
   0   7   6      409.06      465.26     13.92 o
   1   7   6     1943.13     2379.93     53.17 o
   2   7   6      676.30      735.12     18.20 o
   3   7   6       14.37        7.94      7.74 o
   4   7   6      519.12      498.36     26.53 o
   5   7   6      932.03      953.58     14.53 o
   6   7   6       35.73       44.94      4.89 o
   7   7   6      441.11      440.08      8.89 o
   8   7   6        0.13        6.11      5.18 o
   9   7   6       20.31       16.54      3.21 o
  10   7   6       18.41       22.06      4.09 o
 -11   8   6        1.34       -1.52      2.03 o
 -10   8   6      169.03      196.37      4.11 o
  -9   8   6       60.93       61.14      3.77 o
  -8   8   6       10.63       16.56      4.10 o
  -7   8   6       93.15      106.00      6.49 o
  -6   8   6      357.36      306.14      8.08 o
  -5   8   6      158.46      134.94     19.41 o
  -4   8   6       65.16       39.69     12.85 o
  -3   8   6      710.87      627.14     30.16 o
  -2   8   6       23.41       36.74      4.88 o
  -1   8   6      558.22      600.63     30.10 o
   0   8   6      603.09      398.64     12.83 o
   1   8   6      347.72      235.01      8.41 o
   2   8   6      597.21      523.38     23.06 o
   3   8   6     1219.96     1108.24     37.28 o
   4   8   6     3495.06     3091.87     72.87 o
   5   8   6      128.90      129.92      4.54 o
   6   8   6      214.07      213.46     11.96 o
   7   8   6       64.12       89.39      5.63 o
   8   8   6      350.42      374.47      9.88 o
   9   8   6       27.63       26.12      3.04 o
  10   8   6       15.06       10.23      2.09 o
 -10   9   6      102.72       96.15      3.25 o
  -9   9   6       65.32       82.20      6.59 o
  -8   9   6        1.55        6.91      4.74 o
  -7   9   6       70.63       73.33      6.03 o
  -6   9   6       14.52        9.43      4.44 o
  -5   9   6       28.65       28.34      4.06 o
  -4   9   6      712.61      736.35     36.67 o
  -3   9   6      360.20      384.24     24.04 o
  -2   9   6      554.97      466.48     13.10 o
  -1   9   6       22.35       11.22      4.14 o
   0   9   6      344.91      451.56     15.94 o
   1   9   6      484.79      535.44     23.50 o
   2   9   6       91.38      109.50     12.01 o
   3   9   6     2139.56     2273.69     56.87 o
   4   9   6        4.92        5.37      2.96 o
   5   9   6      314.69      302.38      5.85 o
   6   9   6        0.20        7.02      4.68 o
   7   9   6      364.37      342.12     10.03 o
   8   9   6       14.39       10.50      4.49 o
   9   9   6      195.01      219.56      4.63 o
  10   9   6        1.13       -0.94      2.19 o
 -10  10   6        1.49        2.34      1.65 o
  -9  10   6      278.79      282.75     16.22 o
  -8  10   6        2.13        3.58      4.48 o
  -7  10   6       24.73       35.46      6.20 o
  -6  10   6        1.39        5.25      4.52 o
  -5  10   6     1185.28     1158.25     25.03 o
  -4  10   6      217.75      261.53      6.86 o
  -3  10   6     3144.87     3397.92     78.81 o
  -2  10   6      100.28       86.64      8.59 o
  -1  10   6      820.35      872.31     48.62 o
   0  10   6        6.41        4.22      9.56 o
   1  10   6      857.27      747.25     34.11 o
   2  10   6     2062.46     1933.90     42.97 o
   3  10   6     1060.56      989.25     35.61 o
   4  10   6      404.25      410.91     11.03 o
   5  10   6       84.00       74.83      3.79 o
   6  10   6       83.03       87.29      5.82 o
   7  10   6       14.33       29.77      5.10 o
   8  10   6      229.47      219.79      6.84 o
   9  10   6        0.96        3.27      2.27 o
 -10  11   6        5.71        3.52      2.27 o
  -9  11   6       68.59       60.66      7.21 o
  -8  11   6      202.15      198.78     11.69 o
  -7  11   6       13.62       12.96      4.67 o
  -6  11   6       44.68       54.90      3.74 o
  -5  11   6      181.32      178.34      5.60 o
  -4  11   6     1292.99     1343.74     23.40 o
  -3  11   6      380.77      307.34     21.95 o
  -2  11   6      782.68      788.62     34.03 o
  -1  11   6      659.84      671.09     32.82 o
   0  11   6      563.75      536.45     29.89 o
   1  11   6       62.67       64.35     14.06 o
   2  11   6      964.70      946.20     25.34 o
   3  11   6      388.80      393.36      7.04 o
   4  11   6       35.41       39.60      3.70 o
   5  11   6      252.71      230.87      5.59 o
   6  11   6        5.73       10.64      4.01 o
   7  11   6       98.89       80.23      5.68 o
   8  11   6        0.07        2.73      3.97 o
   9  11   6        1.34        4.11      2.61 o
 -10  12   6        4.65        5.53      2.66 o
  -9  12   6       13.89       10.78      3.12 o
  -8  12   6      225.59      249.58      8.90 o
  -7  12   6       35.22       26.21      4.70 o
  -6  12   6        4.04        2.37      3.78 o
  -5  12   6      753.72      702.43     10.25 o
  -4  12   6      409.16      360.63      9.90 o
  -3  12   6      242.54      248.33      7.13 o
  -2  12   6       20.13       40.32      5.13 o
  -1  12   6      315.23      278.82     22.95 o
   0  12   6       10.07       16.49     11.88 o
   1  12   6      342.81      375.35     12.59 o
   2  12   6      696.10      638.16      8.41 o
   3  12   6      331.59      303.12      5.96 o
   4  12   6      792.94      702.51     11.07 o
   5  12   6       78.70       87.39      4.57 o
   6  12   6      424.50      425.33     10.63 o
   7  12   6        2.55        4.71      3.46 o
   8  12   6        7.18        6.74      3.26 o
   9  12   6        1.24        8.64      3.82 o
  -9  13   6       33.94       23.90      3.76 o
  -8  13   6      103.53       88.97      4.65 o
  -7  13   6       58.66       68.26      4.16 o
  -6  13   6       16.86       19.15      3.83 o
  -5  13   6       29.16       24.45      4.00 o
  -4  13   6        6.94       27.44      5.15 o
  -3  13   6       71.58       90.36      4.72 o
  -2  13   6      182.34      158.30      5.82 o
  -1  13   6      245.48      226.81      6.88 o
   0  13   6        3.37        7.38      3.98 o
   1  13   6      162.41      195.47      5.64 o
   2  13   6      491.16      470.78      7.36 o
   3  13   6      693.27      617.51     12.69 o
   4  13   6        0.45        1.01      4.30 o
   5  13   6      583.44      545.38      8.52 o
   6  13   6       69.58       61.44      4.49 o
   7  13   6      152.56      166.65      6.75 o
   8  13   6        3.92        5.60      5.62 o
   9  13   6      160.39      161.02      5.51 o
  -9  14   6        5.13        7.67      2.39 o
  -8  14   6       42.36       45.90      3.55 o
  -7  14   6      364.63      375.89      6.86 o
  -6  14   6      108.23      104.82      4.73 o
  -5  14   6      134.56      151.28      5.99 o
  -4  14   6       80.54       92.63      4.45 o
  -3  14   6      855.25      907.72     12.43 o
  -2  14   6       13.09       18.57      3.59 o
  -1  14   6      230.94      218.52      5.04 o
   0  14   6      363.85      377.26      8.97 o
   1  14   6      187.24      176.95      5.70 o
   2  14   6      125.21      104.54      5.37 o
   3  14   6      266.29      227.33      6.87 o
   4  14   6       76.69       78.21      5.33 o
   5  14   6       89.38      101.44      5.70 o
   6  14   6      297.80      253.77      8.45 o
   7  14   6        2.05        4.16      4.06 o
   8  14   6      250.55      293.00      9.62 o
  -8  15   6       42.83       40.05      4.20 o
  -7  15   6        9.92        4.21      2.62 o
  -6  15   6      327.46      353.00      9.23 o
  -5  15   6       23.84       23.35      4.59 o
  -4  15   6       75.97       75.61      4.29 o
  -3  15   6      257.33      281.57      6.91 o
  -2  15   6      196.08      230.47      7.24 o
  -1  15   6        0.02        1.77      3.09 o
   0  15   6      593.66      595.48      7.38 o
   1  15   6       33.81       37.38      4.30 o
   2  15   6      150.67      156.21      7.83 o
   3  15   6      121.99       97.04      5.33 o
   4  15   6       59.52       53.99      4.97 o
   5  15   6        7.50        4.32      4.12 o
   6  15   6        2.04       -0.14      4.43 o
   7  15   6       80.97       75.77      4.43 o
   8  15   6        8.07       10.13      2.30 o
  -8  16   6        6.88        7.11      2.24 o
  -7  16   6      156.74      179.10      7.79 o
  -6  16   6      156.30      160.67     10.06 o
  -5  16   6       69.94       61.27      5.33 o
  -4  16   6        6.49        2.64      3.36 o
  -3  16   6      319.75      319.88      9.10 o
  -2  16   6       25.07       32.40      3.87 o
  -1  16   6      886.81      887.33     10.49 o
   0  16   6      156.09      158.38      4.81 o
   1  16   6      366.52      382.01      6.70 o
   2  16   6      324.53      304.27      9.87 o
   3  16   6        5.07        6.94      5.49 o
   4  16   6      214.43      223.56      6.68 o
   5  16   6       48.63       49.92      5.19 o
   6  16   6        7.68        3.46      3.90 o
   7  16   6        0.18        4.93      2.69 o
  -8  17   6        0.73        3.23      2.48 o
  -7  17   6        3.13        3.31      2.70 o
  -6  17   6       51.64       54.53      4.88 o
  -5  17   6        5.42        8.68      3.89 o
  -4  17   6       17.19       12.04      3.86 o
  -3  17   6        0.12       10.52      4.35 o
  -2  17   6       12.77        6.41      4.36 o
  -1  17   6      176.83      199.94      5.03 o
   0  17   6       61.01       71.30      3.89 o
   1  17   6      314.90      287.22      5.13 o
   2  17   6       57.38       69.34      4.53 o
   3  17   6      115.74      109.18      7.04 o
   4  17   6      214.34      191.67      5.94 o
   5  17   6      175.29      185.95      6.43 o
   6  17   6       15.07       21.13      3.48 o
   7  17   6      172.16      167.14      5.98 o
  -7  18   6       17.50       22.31      3.56 o
  -6  18   6        7.95       14.10      3.44 o
  -5  18   6      351.58      367.57     15.87 o
  -4  18   6       20.72       25.11      3.11 o
  -3  18   6       10.05       13.31      4.64 o
  -2  18   6      163.55      168.63     12.43 o
  -1  18   6      137.70      135.68      5.11 o
   0  18   6       53.62       53.31      4.26 o
   1  18   6       69.68       65.68      4.05 o
   2  18   6       13.55       24.47      3.07 o
   3  18   6       30.67       34.64      3.59 o
   4  18   6      142.22      110.59      4.07 o
   5  18   6        2.13        9.59      2.12 o
   6  18   6      235.52      251.08      5.69 o
  -6  19   6       88.19       81.32      3.39 o
  -5  19   6        0.49        0.14      3.13 o
  -4  19   6      109.92      123.04      3.63 o
  -3  19   6        0.15        0.01      3.37 o
  -2  19   6       57.69       58.84      4.50 o
  -1  19   6        4.44       11.77      3.63 o
   0  19   6       72.20       81.63      3.81 o
   1  19   6       21.97       24.67      4.60 o
   2  19   6      106.52       84.53      4.17 o
   3  19   6        0.48        0.32      3.24 o
   4  19   6       37.17       28.76      3.70 o
   5  19   6       72.39       70.95      6.07 o
  -5  20   6       66.43       79.70      5.34 o
  -4  20   6        0.85        2.98      2.72 o
  -3  20   6      160.04      167.36      4.76 o
  -2  20   6       32.04       25.57      3.42 o
  -1  20   6      355.15      358.86      8.72 o
   0  20   6       43.20       46.69      3.15 o
   1  20   6       88.78      105.66      4.29 o
   2  20   6       96.55       90.36      4.99 o
   3  20   6       92.66      103.33      5.82 o
   4  20   6        2.74        4.82      2.42 o
   5  20   6        1.49        4.03      2.78 o
  -4  21   6       22.26       17.55      3.74 o
  -3  21   6        1.26        3.44      2.48 o
  -2  21   6       38.65       30.70      2.80 o
  -1  21   6       21.73       23.20      2.77 o
   0  21   6        2.06        6.12      4.62 o
   1  21   6      202.67      181.03      6.68 o
   2  21   6       32.72       30.64      3.02 o
   3  21   6       43.87       42.12      4.07 o
  -2  22   6        1.72        2.59      2.06 o
  -1  22   6        9.19        7.29      2.40 o
   0  22   6       92.50       88.63      3.61 o
   1  22   6       27.03       25.28      2.47 o
   2  22   6       58.09       43.55      3.31 o
 -11   0   7       56.90       59.38      4.51 o
  -9   0   7      737.70      793.34     12.78 o
  -7   0   7      964.58     1005.73     17.14 o
  -5   0   7     1486.85     1317.40     44.82 o
  -3   0   7     7385.85     6638.32    111.76 o
  -1   0   7    15205.78    17398.25    247.91 o
   1   0   7     9288.67     9222.92    147.11 o
   3   0   7      864.40      806.39     28.64 o
   5   0   7      111.44      128.10     14.15 o
   7   0   7      386.97      369.56     12.31 o
   9   0   7       54.89       65.56      6.95 o
 -11   1   7       27.75       18.84      2.66 o
 -10   1   7      100.58      102.06      3.22 o
  -9   1   7       69.69       81.81      4.24 o
  -8   1   7      436.86      471.80      8.05 o
  -7   1   7        0.84        2.79      2.99 o
  -6   1   7      696.14      738.57     30.00 o
  -5   1   7        5.61        4.63      6.23 o
  -4   1   7     5423.18     5755.42     71.56 o
  -3   1   7      325.95      244.58     11.00 o
  -2   1   7     3332.02     3273.64     45.93 o
  -1   1   7     2506.30     2523.05     38.37 o
   0   1   7     4138.86     4154.34     55.09 o
   1   1   7      340.56      450.47     15.22 o
   2   1   7       51.02       52.16      6.84 o
   3   1   7     7127.73     6767.63    120.20 o
   4   1   7       17.10       34.65      6.39 o
   5   1   7      251.66      267.92     13.54 o
   6   1   7       34.02       41.49      4.82 o
   7   1   7       27.08       30.24      4.71 o
   8   1   7        9.78       19.83      4.70 o
   9   1   7       60.06       73.83      5.12 o
  10   1   7       16.58       20.17      6.47 o
 -11   2   7       36.09       26.29      2.26 o
 -10   2   7      161.01      172.24      4.51 o
  -9   2   7       10.29       13.08      3.54 o
  -8   2   7       54.24       72.04      8.70 o
  -7   2   7       48.53       42.74      3.65 o
  -6   2   7       35.35       47.69      8.67 o
  -5   2   7       73.86       78.73      9.06 o
  -4   2   7      391.45      495.59     15.95 o
  -3   2   7      421.07      704.88     18.51 o
  -2   2   7     3337.06     3916.68     52.20 o
  -1   2   7      322.68      267.65     11.04 o
   0   2   7     8600.89     9255.93    102.68 o
   1   2   7      232.50      188.42     10.14 o
   2   2   7    11203.97    11282.87    122.82 o
   3   2   7       51.67       40.72      6.54 o
   4   2   7     2121.40     1898.51     36.98 o
   5   2   7        3.42       -2.74      6.72 o
   6   2   7      708.58      652.75     10.49 o
   7   2   7        6.32       17.58      4.50 o
   8   2   7      316.43      339.14      8.59 o
   9   2   7        0.04       -4.34      4.09 o
  10   2   7      125.77      137.24      4.40 o
 -11   3   7       49.43       31.12      2.27 o
 -10   3   7        4.06        5.77      2.40 o
  -9   3   7      158.44      133.85      4.90 o
  -8   3   7      111.66      103.20      4.84 o
  -7   3   7        1.19       10.42      4.28 o
  -6   3   7     2051.19     2121.04     68.92 o
  -5   3   7        3.79       19.96      6.66 o
  -4   3   7     3104.68     3440.04     49.27 o
  -3   3   7     2262.85     2109.90     34.88 o
  -2   3   7      855.36      975.14     21.57 o
  -1   3   7     2071.02     2144.77     34.61 o
   0   3   7       96.69      124.79      8.34 o
   1   3   7    11030.35    11243.94    122.88 o
   2   3   7      435.96      510.36     16.13 o
   3   3   7      263.62      346.98     14.28 o
   4   3   7       40.46       26.98      6.65 o
   5   3   7     1481.08     1292.10     31.64 o
   6   3   7      153.60      145.06      5.86 o
   7   3   7      474.63      515.92     25.50 o
   8   3   7       10.83       24.08      4.76 o
   9   3   7       85.17       92.86      5.09 o
  10   3   7       92.98       85.51      3.70 o
 -11   4   7      205.40      200.30      8.19 o
 -10   4   7       44.55       40.20      3.12 o
  -9   4   7      193.87      226.16      5.76 o
  -8   4   7        8.07       14.93      3.70 o
  -7   4   7      934.32      977.92     14.96 o
  -6   4   7        0.43       -5.97     12.24 o
  -5   4   7     3874.87     3618.74    108.49 o
  -4   4   7        9.77        7.16      5.28 o
  -3   4   7     6690.96     7194.46     83.76 o
  -2   4   7     1016.88     1126.42     23.41 o
  -1   4   7     5382.40     4754.16     60.47 o
   0   4   7      379.47      383.84     13.55 o
   1   4   7     4963.03     4996.85     65.01 o
   2   4   7      217.99      349.38     13.94 o
   3   4   7      742.34      777.96     21.44 o
   4   4   7        4.99        3.81      5.57 o
   5   4   7       28.48       28.09      4.34 o
   6   4   7      705.75      691.20     11.81 o
   7   4   7       29.50       29.02      5.31 o
   8   4   7        0.48        2.70      3.79 o
   9   4   7      269.50      313.15      7.40 o
  10   4   7        0.28        1.65      2.54 o
 -11   5   7       80.77       73.02      2.48 o
 -10   5   7      196.08      174.35      3.83 o
  -9   5   7       27.82       24.19      3.57 o
  -8   5   7      441.52      429.04      7.90 o
  -7   5   7       71.77       70.24      4.16 o
  -6   5   7     1252.40     1427.86     19.45 o
  -5   5   7        3.56       12.39     10.08 o
  -4   5   7     1154.59     1195.42     38.33 o
  -3   5   7       18.17       44.02      6.13 o
  -2   5   7    12019.93    13423.32    112.86 o
  -1   5   7      941.66      960.80     21.46 o
   0   5   7     1691.99     1875.14     32.56 o
   1   5   7     1329.75     1289.57     26.92 o
   2   5   7     1501.67     1451.13     28.85 o
   3   5   7     1600.71     1621.16     60.48 o
   4   5   7       76.86       75.36      8.62 o
   5   5   7      180.74      194.77      6.17 o
   6   5   7      142.28      176.44      6.58 o
   7   5   7        6.80        9.31      4.88 o
   8   5   7       44.28       45.18      4.43 o
   9   5   7        8.86       14.19      4.69 o
  10   5   7       10.20        7.49      2.66 o
 -11   6   7        0.90        0.20      1.75 o
 -10   6   7       31.11       45.86      3.18 o
  -9   6   7      242.63      206.56      6.22 o
  -8   6   7       13.99       15.01      3.62 o
  -7   6   7      338.62      362.94      9.51 o
  -6   6   7        1.11        4.14      4.29 o
  -5   6   7      294.58      313.03     26.00 o
  -4   6   7     1123.04     1206.14     29.78 o
  -3   6   7      109.13      105.47     12.68 o
  -2   6   7     4060.04     4365.37     45.65 o
  -1   6   7     1038.04     1190.09     24.31 o
   0   6   7     3549.81     4026.58     54.52 o
   1   6   7       56.14       89.58      7.86 o
   2   6   7     3425.26     3588.27     82.32 o
   3   6   7        0.84        0.85      5.48 o
   4   6   7     5389.79     5146.31    102.05 o
   5   6   7      230.60      248.48      7.66 o
   6   6   7      451.93      354.58      9.21 o
   7   6   7        3.55        6.04      5.07 o
   8   6   7      321.83      326.05      8.82 o
   9   6   7        9.07        6.22      2.94 o
  10   6   7       14.47       16.67      2.23 o
 -11   7   7       44.52       39.31      3.11 o
 -10   7   7      124.21      115.27      3.75 o
  -9   7   7       19.86       21.65      5.06 o
  -8   7   7        4.82        4.77      4.81 o
  -7   7   7      219.02      196.79      9.39 o
  -6   7   7       84.69      106.26      5.83 o
  -5   7   7      171.22      210.78     32.91 o
  -4   7   7     2012.89     1979.33     60.83 o
  -3   7   7       15.99       19.60      6.92 o
  -2   7   7       14.12       20.05      5.30 o
  -1   7   7     6192.50     6407.02     79.52 o
   0   7   7       38.24       62.03      6.61 o
   1   7   7     1134.35     1167.41     25.29 o
   2   7   7      141.50      108.77      8.29 o
   3   7   7     2318.31     2300.26     58.03 o
   4   7   7       28.23       34.49     11.83 o
   5   7   7      651.16      716.18     12.70 o
   6   7   7       17.57       23.63      5.03 o
   7   7   7      573.95      527.68     11.42 o
   8   7   7        3.24        4.35      5.49 o
   9   7   7      137.31      140.42      4.09 o
  10   7   7       10.25        8.12      1.77 o
 -10   8   7       27.76       25.43      3.07 o
  -9   8   7      303.61      299.66     21.05 o
  -8   8   7       46.52       41.11      4.37 o
  -7   8   7      490.20      532.29     20.45 o
  -6   8   7        4.34        4.00      4.33 o
  -5   8   7     3568.05     3969.46     39.03 o
  -4   8   7       27.89       18.83     12.02 o
  -3   8   7     4512.86     4433.79     64.24 o
  -2   8   7      416.32      316.46     13.17 o
  -1   8   7     1220.26     1132.15     29.64 o
   0   8   7     2055.36     2131.52     35.37 o
   1   8   7      679.13      683.53     18.81 o
   2   8   7       58.79       53.70     10.05 o
   3   8   7      150.57      197.00     17.03 o
   4   8   7      566.63      531.58      7.36 o
   5   8   7       89.54       94.86      5.42 o
   6   8   7       64.22       64.29      5.90 o
   7   8   7       58.47       70.78      5.99 o
   8   8   7      125.49      132.15      6.16 o
   9   8   7       13.18       15.41      2.58 o
 -10   9   7       52.47       54.49      3.06 o
  -9   9   7      121.74      127.22     11.87 o
  -8   9   7      493.50      459.18     20.55 o
  -7   9   7       24.03       18.67      5.19 o
  -6   9   7      961.73      895.73     16.57 o
  -5   9   7       23.29       34.44      4.35 o
  -4   9   7     2703.07     3052.80     31.16 o
  -3   9   7       45.81       63.20     13.10 o
  -2   9   7      647.28      788.84     17.71 o
  -1   9   7       11.30       28.11      8.82 o
   0   9   7     4910.10     4761.23    160.04 o
   1   9   7       20.59        8.20      7.26 o
   2   9   7      559.15      592.93     27.99 o
   3   9   7       14.86       32.45     10.43 o
   4   9   7       53.65       59.80      3.51 o
   5   9   7       76.41       95.78      4.82 o
   6   9   7       64.88       48.23      5.67 o
   7   9   7      121.57      129.79      6.71 o
   8   9   7       89.48      102.53      5.49 o
   9   9   7       13.13       21.46      2.40 o
 -10  10   7       31.81       20.63      2.08 o
  -9  10   7       24.42       19.99      3.81 o
  -8  10   7       19.67       20.25      4.83 o
  -7  10   7     1280.86     1210.99     14.61 o
  -6  10   7       48.02       54.77      4.40 o
  -5  10   7      590.10      617.42     11.70 o
  -4  10   7      768.53      782.51     11.08 o
  -3  10   7      498.37      657.46     31.99 o
  -2  10   7     1588.02     1724.11     52.78 o
  -1  10   7      132.14      137.78     16.00 o
   0  10   7     1666.73     1578.20     50.71 o
   1  10   7      185.03      144.30     16.95 o
   2  10   7     1995.43     2039.00     99.21 o
   3  10   7      204.28      214.12      4.89 o
   4  10   7      671.39      568.05      8.03 o
   5  10   7        2.42        1.16      3.70 o
   6  10   7     1934.56     1924.99     25.03 o
   7  10   7        3.84       -0.24      4.71 o
   8  10   7       25.31       28.70      6.80 o
   9  10   7        2.43        1.87      1.89 o
 -10  11   7       14.47       15.83      2.07 o
  -9  11   7      109.55      126.74      4.91 o
  -8  11   7      136.54      157.23      8.57 o
  -7  11   7       13.97       25.99      4.87 o
  -6  11   7       70.51       48.52      4.15 o
  -5  11   7       56.47       45.15      4.35 o
  -4  11   7       82.76       74.68      4.63 o
  -3  11   7      802.96      797.80     18.21 o
  -2  11   7      481.65      511.07     27.39 o
  -1  11   7      164.12      167.50     17.57 o
   0  11   7      187.34      154.22     18.01 o
   1  11   7     1098.19     1156.73     45.67 o
   2  11   7       31.70       33.51      3.22 o
   3  11   7      433.84      472.62      7.00 o
   4  11   7       10.58       13.43      3.44 o
   5  11   7     1170.61     1099.22     14.09 o
   6  11   7       41.82       32.34      4.24 o
   7  11   7      271.81      237.88      7.52 o
   8  11   7        5.79        0.64      2.98 o
   9  11   7       36.39       34.00      4.09 o
  -9  12   7      179.89      181.63      5.03 o
  -8  12   7        9.94       12.64      3.77 o
  -7  12   7     1181.37     1150.80     13.92 o
  -6  12   7        1.68        0.77      3.19 o
  -5  12   7      384.69      399.52      7.37 o
  -4  12   7        5.80        4.60      4.80 o
  -3  12   7      879.52      818.83     18.78 o
  -2  12   7      189.41      152.92      5.84 o
  -1  12   7     1556.79     1585.55     20.63 o
   0  12   7       37.82       37.66      4.32 o
   1  12   7       11.09       15.96      4.30 o
   2  12   7     2214.01     2064.14     20.64 o
   3  12   7       43.62       32.37      3.50 o
   4  12   7       52.98       44.48      3.94 o
   5  12   7        5.14       13.72      4.05 o
   6  12   7      406.70      373.87      7.66 o
   7  12   7        1.84        3.66      4.16 o
   8  12   7       88.80       78.55      3.56 o
  -9  13   7        2.40        2.10      2.36 o
  -8  13   7      274.70      269.22     10.76 o
  -7  13   7       20.20       27.36      3.50 o
  -6  13   7     1034.45     1059.15     16.60 o
  -5  13   7       15.19       12.56      5.52 o
  -4  13   7      273.41      282.31     12.03 o
  -3  13   7        0.38        6.18      3.88 o
  -2  13   7     1257.31     1250.71     18.01 o
  -1  13   7       80.79       72.17      3.94 o
   0  13   7      810.00      852.99     12.25 o
   1  13   7       97.75      110.34      5.99 o
   2  13   7      276.16      263.62      6.96 o
   3  13   7       31.84       35.44      4.57 o
   4  13   7       10.26       25.25      3.89 o
   5  13   7       54.67       62.30      4.62 o
   6  13   7        3.66        7.81      3.68 o
   7  13   7       21.98       28.22      7.12 o
   8  13   7       31.69       29.92      5.55 o
  -9  14   7      150.18      132.38      9.50 o
  -8  14   7        9.29        9.23      2.69 o
  -7  14   7       60.11       59.08      4.46 o
  -6  14   7       66.12       67.28      4.68 o
  -5  14   7     1385.12     1416.26     39.58 o
  -4  14   7       48.11       54.58      4.76 o
  -3  14   7      265.04      341.11      7.59 o
  -2  14   7      198.99      206.01      6.25 o
  -1  14   7      288.63      301.88      7.18 o
   0  14   7     1111.93     1137.23     13.82 o
   1  14   7      739.98      716.45     15.10 o
   2  14   7      270.42      243.79      9.15 o
   3  14   7        1.57        2.17      4.06 o
   4  14   7      628.64      646.47     11.17 o
   5  14   7        0.68       -0.04      4.92 o
   6  14   7       74.78       79.88      5.65 o
   7  14   7        1.24        5.55      3.26 o
   8  14   7       95.46       81.88     11.21 o
  -8  15   7        1.51        0.07      3.03 o
  -7  15   7       62.27       69.42      3.06 o
  -6  15   7       72.41       98.63      5.65 o
  -5  15   7       44.62       42.34      6.57 o
  -4  15   7      341.98      313.57      6.44 o
  -3  15   7       15.17       15.86      4.05 o
  -2  15   7        6.83        8.33      3.96 o
  -1  15   7      171.83      174.30      5.90 o
   0  15   7      123.81      114.25      3.92 o
   1  15   7      277.21      245.27      8.68 o
   2  15   7        7.88        1.65      5.53 o
   3  15   7      392.62      368.04      8.29 o
   4  15   7        0.21        2.97      4.16 o
   5  15   7      257.93      225.33      7.78 o
   6  15   7        0.45       -1.24      3.93 o
   7  15   7      142.34      141.60      3.88 o
  -8  16   7       32.93       37.03      4.00 o
  -7  16   7      300.32      283.27     12.96 o
  -6  16   7        2.39        4.01      4.74 o
  -5  16   7      364.78      374.05      9.23 o
  -4  16   7       38.27       45.46      3.68 o
  -3  16   7       50.17       63.94      6.68 o
  -2  16   7      240.74      248.95      8.68 o
  -1  16   7      156.92      131.54      5.35 o
   0  16   7      382.16      364.88      5.81 o
   1  16   7      129.33      131.63      4.54 o
   2  16   7      204.52      199.40      8.20 o
   3  16   7        0.96        0.10      3.88 o
   4  16   7      881.31      842.91     15.07 o
   5  16   7        0.54        3.26      4.13 o
   6  16   7      105.14       88.72      4.69 o
   7  16   7        0.63       -1.15      2.43 o
  -7  17   7       11.13       10.21      3.62 o
  -6  17   7      212.33      228.74      6.78 o
  -5  17   7        8.97       14.81      7.01 o
  -4  17   7      381.60      395.51      7.79 o
  -3  17   7        6.77        8.18      3.26 o
  -2  17   7      332.58      368.37     11.75 o
  -1  17   7        5.98        3.78      3.62 o
   0  17   7      100.06      105.18      4.16 o
   1  17   7       16.23       16.36      3.26 o
   2  17   7       66.68       90.68      4.01 o
   3  17   7       73.78       68.55      6.12 o
   4  17   7       21.07       29.24      4.16 o
   5  17   7       60.78       66.45      4.37 o
   6  17   7        1.31        3.36      2.40 o
  -6  18   7        0.15        2.64      2.84 o
  -5  18   7       40.52       47.97      4.30 o
  -4  18   7        4.63        6.03      2.57 o
  -3  18   7      553.07      569.53      9.49 o
  -2  18   7       20.51       17.50      7.89 o
  -1  18   7      410.23      460.73      7.82 o
   0  18   7      101.45       96.68      3.77 o
   1  18   7       54.72       44.23      3.13 o
   2  18   7      230.58      223.20      4.82 o
   3  18   7       78.83       78.69      3.38 o
   4  18   7        5.26        7.43      4.34 o
   5  18   7        8.35        8.86      2.08 o
   6  18   7       21.53       10.97      3.08 o
  -6  19   7       15.19       11.18      2.93 o
  -5  19   7        2.13        3.08      2.68 o
  -4  19   7       46.38       54.00      3.07 o
  -3  19   7        3.40        7.72      3.13 o
  -2  19   7       90.81       86.14      4.46 o
  -1  19   7       64.27       70.06      7.42 o
   0  19   7        0.33       -0.24      3.26 o
   1  19   7      210.32      202.29      4.86 o
   2  19   7        5.93        6.28      2.33 o
   3  19   7      195.51      157.32      7.19 o
   4  19   7        0.36        3.47      2.20 o
   5  19   7       34.11       37.81      2.73 o
  -5  20   7      106.04      106.48      5.16 o
  -4  20   7        5.37        7.32      3.83 o
  -3  20   7       71.29       76.86      3.34 o
  -2  20   7      106.70      111.51      4.14 o
  -1  20   7        4.35        7.73      3.62 o
   0  20   7      237.00      238.07     10.19 o
   1  20   7       65.84       49.19      4.12 o
   2  20   7      259.03      253.11      7.97 o
   3  20   7        0.91        2.78      1.97 o
   4  20   7      144.29      127.50      5.81 o
  -4  21   7      297.65      289.72      7.60 o
  -3  21   7       17.61       19.03      2.90 o
  -2  21   7       58.38       54.36      2.70 o
  -1  21   7       27.70       17.69      2.33 o
   0  21   7       29.94       36.22      3.47 o
   1  21   7        1.30        1.20      3.98 o
   2  21   7       25.67       26.67      2.86 o
   3  21   7       28.99       26.56      3.23 o
  -1  22   7       94.96       77.59      2.82 o
   0  22   7        4.30        2.41      1.86 o
   1  22   7       78.80       67.78      2.59 o
 -10   0   8       40.54       46.88      3.76 o
  -8   0   8       63.53       97.04      5.55 o
  -6   0   8      220.10      267.04     25.58 o
  -4   0   8     2928.74     2958.52     65.48 o
  -2   0   8      146.25      170.29     14.09 o
   0   0   8    34006.03    37432.69    508.99 o
   2   0   8      886.02      744.52     31.27 o
   4   0   8     2809.66     2775.31     71.85 o
   6   0   8      511.02      502.03     27.17 o
   8   0   8      393.73      452.78     13.70 o
  10   0   8       26.35       24.27      3.89 o
 -11   1   8       48.24       42.08      2.56 o
 -10   1   8       38.96       43.04      2.55 o
  -9   1   8       14.77       21.24      2.90 o
  -8   1   8      987.55      980.19     12.24 o
  -7   1   8        5.82       12.82      3.29 o
  -6   1   8      707.04      682.42     22.64 o
  -5   1   8       92.35      103.97      8.03 o
  -4   1   8      534.56      599.32     18.62 o
  -3   1   8       61.32       58.30      7.06 o
  -2   1   8      113.09      242.14     11.50 o
  -1   1   8     8469.06     9253.63    104.82 o
   0   1   8     2300.18     2443.43     40.63 o
   1   1   8      110.73      200.48     11.40 o
   2   1   8      538.90      490.60     17.91 o
   3   1   8       61.00       42.96      7.62 o
   4   1   8       60.83       75.59     13.56 o
   5   1   8      522.73      468.94      7.85 o
   6   1   8      457.38      409.78      8.36 o
   7   1   8      230.91      224.40      7.17 o
   8   1   8       23.24       38.91      4.93 o
   9   1   8        3.18       -0.91      3.83 o
  10   1   8        2.74        7.57      3.05 o
 -11   2   8      228.55      205.51      7.32 o
 -10   2   8       11.05       15.99      2.77 o
  -9   2   8      487.23      490.81      7.94 o
  -8   2   8       32.19       40.29      4.13 o
  -7   2   8     2123.96     2172.36     25.04 o
  -6   2   8       39.58       52.78      4.20 o
  -5   2   8      808.38      819.57     22.12 o
  -4   2   8       19.69       32.74      6.69 o
  -3   2   8     1604.54     1339.03     28.02 o
  -2   2   8     3002.94     3124.31     46.79 o
  -1   2   8     1949.92     1694.93     31.81 o
   0   2   8        6.15       13.16      5.24 o
   1   2   8     1491.45     1293.27     28.57 o
   2   2   8     1534.21     1509.16     32.46 o
   3   2   8      464.12      374.81     16.79 o
   4   2   8       84.53       59.61      8.67 o
   5   2   8       52.65       65.75      3.41 o
   6   2   8      609.60      620.39     10.37 o
   7   2   8      621.41      619.65     11.29 o
   8   2   8       19.41       24.89      4.81 o
   9   2   8      117.19      115.35      5.11 o
  10   2   8        0.03        0.61      3.01 o
 -11   3   8        2.15        0.52      1.44 o
 -10   3   8      444.52      385.28      6.00 o
  -9   3   8        1.71        4.21      3.29 o
  -8   3   8      261.91      249.28      6.21 o
  -7   3   8       52.05       36.53      5.72 o
  -6   3   8      768.10      771.74     42.09 o
  -5   3   8       11.49       13.59     11.42 o
  -4   3   8      692.11      821.20     21.67 o
  -3   3   8      172.53      183.85     10.58 o
  -2   3   8     4246.25     4473.77     62.78 o
  -1   3   8     1034.84      873.96     21.70 o
   0   3   8      316.68      179.26     10.57 o
   1   3   8     6218.05     6595.27     83.11 o
   2   3   8       54.28       76.96      8.68 o
   3   3   8      526.46      513.61     18.17 o
   4   3   8      121.84      102.48      9.73 o
   5   3   8      760.94      641.78     10.12 o
   6   3   8       39.85       94.38      6.62 o
   7   3   8        9.65        9.11      3.81 o
   8   3   8      114.88      120.46      5.98 o
   9   3   8       15.46       16.77      4.06 o
  10   3   8        3.42        2.89      2.19 o
 -11   4   8       27.69       27.45      2.81 o
 -10   4   8        1.34        4.15      2.53 o
  -9   4   8      172.70      191.20      5.22 o
  -8   4   8        4.62        7.80      3.51 o
  -7   4   8      194.12      224.23      8.28 o
  -6   4   8      589.71      645.00     11.38 o
  -5   4   8        3.91       29.62     12.20 o
  -4   4   8       43.33       88.90      8.54 o
  -3   4   8     3646.23     4073.46     56.47 o
  -2   4   8     9875.80    10254.24    114.00 o
  -1   4   8     1015.43     1186.47     25.81 o
   0   4   8     1862.67     1878.90     34.60 o
   1   4   8       15.08       48.06      7.07 o
   2   4   8     9353.66    10155.83    118.50 o
   3   4   8      338.67      309.79     22.71 o
   4   4   8      765.71      665.86     21.97 o
   5   4   8      295.23      296.76      7.44 o
   6   4   8      946.28      950.93     15.28 o
   7   4   8       12.09        7.52      3.81 o
   8   4   8       63.79       67.14      4.28 o
   9   4   8        0.14        1.79      3.43 o
  10   4   8       21.20       24.34      2.32 o
 -11   5   8       16.78       17.81      1.86 o
 -10   5   8      134.61      140.29      4.54 o
  -9   5   8       45.15       53.40      3.66 o
  -8   5   8      187.40      184.19      5.43 o
  -7   5   8       15.37       13.89      5.10 o
  -6   5   8     1835.30     1850.87     85.73 o
  -5   5   8      135.86      122.71     17.57 o
  -4   5   8       22.40       29.16     10.41 o
  -3   5   8     4078.22     4545.04     60.78 o
  -2   5   8      341.94      375.31     14.05 o
  -1   5   8      147.73      206.07     10.87 o
   0   5   8       72.65       98.13      8.36 o
   1   5   8      650.89      525.42     17.96 o
   2   5   8      160.05      176.37     11.56 o
   3   5   8      550.67      553.04     18.97 o
   4   5   8      341.87      321.36     15.47 o
   5   5   8       77.50       66.13      4.70 o
   6   5   8        6.54        8.72      4.91 o
   7   5   8       52.78       65.83      5.00 o
   8   5   8       31.87       47.43      4.04 o
   9   5   8      108.03      125.72      4.73 o
  10   5   8        8.84        8.46      1.84 o
 -11   6   8      200.71      149.79     13.05 o
 -10   6   8        4.43        3.90      2.52 o
  -9   6   8      752.77      797.45      9.76 o
  -8   6   8       96.31      101.47      6.20 o
  -7   6   8      370.24      320.66      9.19 o
  -6   6   8       16.33       17.99      5.90 o
  -5   6   8     2648.57     2808.63     58.14 o
  -4   6   8     1647.15     1783.61     46.56 o
  -3   6   8      520.53      559.00     26.75 o
  -2   6   8     2003.93     2309.23     30.51 o
  -1   6   8     1499.33     1281.37     27.10 o
   0   6   8       10.33       30.35      6.30 o
   1   6   8       25.51       43.82      6.91 o
   2   6   8       97.13      121.64      9.83 o
   3   6   8       11.46       49.45      7.57 o
   4   6   8      829.58      736.88     11.52 o
   5   6   8      268.95      240.48      7.05 o
   6   6   8       34.42       31.39      5.30 o
   7   6   8       60.35       51.52      5.60 o
   8   6   8       76.19       88.15      4.40 o
   9   6   8       49.08       58.22      3.08 o
  10   6   8        6.79       -0.14      1.74 o
 -10   7   8      106.45       83.13      3.23 o
  -9   7   8        0.32        1.06      4.06 o
  -8   7   8      626.34      553.89     24.84 o
  -7   7   8        0.77        0.33      4.99 o
  -6   7   8      489.35      493.28     10.39 o
  -5   7   8        4.34        4.58      5.49 o
  -4   7   8     4347.97     4723.28    104.91 o
  -3   7   8       44.63       61.57     12.02 o
  -2   7   8       70.67      102.33      8.61 o
  -1   7   8       15.89       37.64      6.31 o
   0   7   8      161.03      216.05     11.42 o
   1   7   8     2239.17     2187.89     39.18 o
   2   7   8        5.67        5.73      5.61 o
   3   7   8     2838.09     2793.60     67.47 o
   4   7   8      208.65      242.24      7.14 o
   5   7   8       27.80       24.05      4.36 o
   6   7   8        5.37        9.13      4.84 o
   7   7   8       34.48       40.18      5.36 o
   8   7   8       87.28       83.50      4.16 o
   9   7   8        1.38        3.10      2.28 o
 -10   8   8       18.61       15.95      2.38 o
  -9   8   8        4.92        7.91      4.01 o
  -8   8   8        0.28       -2.29      4.72 o
  -7   8   8      427.84      440.66     22.17 o
  -6   8   8       23.62       22.86      4.98 o
  -5   8   8      800.54      763.58     12.46 o
  -4   8   8     2041.23     2098.29     25.24 o
  -3   8   8      863.70      852.85     24.73 o
  -2   8   8      742.42      809.23     28.44 o
  -1   8   8      152.22      148.61     22.24 o
   0   8   8     3143.68     3476.70     51.07 o
   1   8   8        5.23        4.25      5.46 o
   2   8   8      966.16     1017.49     39.53 o
   3   8   8      358.87      351.66      7.65 o
   4   8   8     2426.38     2410.28     22.07 o
   5   8   8        1.28        5.61      4.59 o
   6   8   8      243.61      236.92      8.08 o
   7   8   8       18.33       19.76      5.51 o
   8   8   8       15.51       17.68      3.23 o
   9   8   8       45.52       46.27      2.53 o
 -10   9   8      176.65      186.57      4.25 o
  -9   9   8       13.46       13.92      3.71 o
  -8   9   8      167.32      175.76      7.71 o
  -7   9   8        2.84        1.17      6.50 o
  -6   9   8       22.57       31.50      5.04 o
  -5   9   8      479.99      525.69     15.33 o
  -4   9   8      393.77      365.97      6.75 o
  -3   9   8      767.89      793.12     36.20 o
  -2   9   8       52.70       44.65      6.13 o
  -1   9   8      655.36      637.74     31.07 o
   0   9   8      120.86      131.67      9.96 o
   1   9   8      632.29      696.61     29.99 o
   2   9   8       20.21       15.97      9.77 o
   3   9   8     1160.93     1116.07     11.59 o
   4   9   8      103.23      123.66      4.75 o
   5   9   8      111.00      124.34      5.46 o
   6   9   8       83.23      113.33      6.61 o
   7   9   8       40.47       40.05      5.29 o
   8   9   8        2.90        0.29      2.87 o
   9   9   8       19.87       14.63      1.86 o
 -10  10   8        0.72        1.96      1.50 o
  -9  10   8      248.78      229.83     10.31 o
  -8  10   8        0.23        1.54      4.14 o
  -7  10   8      709.17      717.59     13.78 o
  -6  10   8      602.71      634.95     10.39 o
  -5  10   8      282.55      311.54      8.40 o
  -4  10   8      319.47      317.15      6.61 o
  -3  10   8     1945.03     2021.31     29.99 o
  -2  10   8       69.52       88.30      6.02 o
  -1  10   8       65.71       49.79     11.81 o
   0  10   8       15.17       24.40     10.71 o
   1  10   8      172.25      168.32     12.34 o
   2  10   8     2751.38     2594.85     21.74 o
   3  10   8      853.08      841.53      9.95 o
   4  10   8        9.65        8.79      3.69 o
   5  10   8      109.54      104.66      5.06 o
   6  10   8        5.92        2.19      4.94 o
   7  10   8        5.48        8.16      4.53 o
   8  10   8        8.56       10.39      2.68 o
   9  10   8       10.94        7.34      3.21 o
 -10  11   8      121.92       92.02      4.18 o
  -9  11   8       16.02       17.34      3.12 o
  -8  11   8      155.54      131.13      5.57 o
  -7  11   8       34.67       30.26      3.82 o
  -6  11   8     1945.61     1826.74     19.26 o
  -5  11   8        9.98       16.74      4.03 o
  -4  11   8      453.68      424.19      7.32 o
  -3  11   8       11.34       18.52      6.41 o
  -2  11   8      803.18      830.53     13.82 o
  -1  11   8      592.27      559.97      8.40 o
   0  11   8      239.71      245.81      5.83 o
   1  11   8        8.08       17.27      3.34 o
   2  11   8      574.82      610.12      8.53 o
   3  11   8       37.57       28.47      3.41 o
   4  11   8       21.98       21.85      4.13 o
   5  11   8      365.25      412.72      8.27 o
   6  11   8        8.26       12.11      3.31 o
   7  11   8        1.06        3.50      4.23 o
   8  11   8        4.37        1.11      3.16 o
  -9  12   8       22.33       22.63      2.71 o
  -8  12   8        8.93        4.26      5.27 o
  -7  12   8      205.32      187.79      6.41 o
  -6  12   8       47.70       39.60      3.80 o
  -5  12   8     1485.29     1498.29     17.47 o
  -4  12   8      252.83      236.41     11.23 o
  -3  12   8       17.09       17.09      6.32 o
  -2  12   8     1225.82     1187.96     17.66 o
  -1  12   8        5.15        7.17      3.30 o
   0  12   8      180.80      199.99      5.65 o
   1  12   8        2.76        2.73      4.21 o
   2  12   8     1023.53      959.45     12.70 o
   3  12   8        0.54        0.83      3.42 o
   4  12   8      461.44      457.26      8.64 o
   5  12   8       68.55       63.24      4.67 o
   6  12   8       65.81       60.99      4.30 o
   7  12   8       29.08       27.61      4.08 o
   8  12   8        7.32        6.98      2.76 o
  -9  13   8        0.34       -1.22      1.78 o
  -8  13   8       48.47       51.15      3.59 o
  -7  13   8       28.75       30.19      3.26 o
  -6  13   8        1.54        8.35      3.43 o
  -5  13   8      125.06      110.44      7.09 o
  -4  13   8        1.17        8.09      5.34 o
  -3  13   8      355.64      380.43      9.86 o
  -2  13   8      160.57      164.86      6.89 o
  -1  13   8      740.06      806.00     10.72 o
   0  13   8       68.62       74.00      4.42 o
   1  13   8      871.71      833.67     17.41 o
   2  13   8       62.11       65.21      4.82 o
   3  13   8      347.61      355.80      8.31 o
   4  13   8        0.30        5.39      4.85 o
   5  13   8      272.95      272.83      8.69 o
   6  13   8        5.56        5.72      4.24 o
   7  13   8       42.06       35.74      4.27 o
   8  13   8        6.40        7.55      3.80 o
  -8  14   8        6.71        1.68      2.20 o
  -7  14   8      216.99      219.01      5.75 o
  -6  14   8       48.67       48.87      5.18 o
  -5  14   8      629.83      632.62     17.96 o
  -4  14   8      215.96      222.86      8.49 o
  -3  14   8      210.64      212.73      6.44 o
  -2  14   8       10.48       13.70      4.21 o
  -1  14   8      469.15      502.01     12.13 o
   0  14   8     1099.08     1088.84     11.85 o
   1  14   8      248.74      273.84      7.17 o
   2  14   8       84.74       80.32      5.01 o
   3  14   8       19.45       16.02      4.35 o
   4  14   8      150.93      132.58      6.80 o
   5  14   8       13.80       22.69      4.98 o
   6  14   8        6.06        9.33      3.93 o
   7  14   8       14.11       10.96      5.43 o
  -8  15   8      397.48      388.74     43.17 o
  -7  15   8        0.08        0.10      3.96 o
  -6  15   8      142.78      127.23      9.66 o
  -5  15   8       59.50       59.35      6.49 o
  -4  15   8      829.78      781.96     11.69 o
  -3  15   8       97.90      115.98      5.30 o
  -2  15   8      340.83      348.17      9.62 o
  -1  15   8       32.96       48.46      4.58 o
   0  15   8      911.22      963.37     11.22 o
   1  15   8       23.52       34.91      3.71 o
   2  15   8        1.05        1.45      5.06 o
   3  15   8        3.11        2.97      3.92 o
   4  15   8        1.17       13.75      4.72 o
   5  15   8       15.10       12.77      4.36 o
   6  15   8        3.25        1.48      2.97 o
   7  15   8        8.63        3.90      2.56 o
  -8  16   8       16.58       22.26      3.00 o
  -7  16   8      175.30      157.65      6.50 o
  -6  16   8       41.43       46.67      5.80 o
  -5  16   8       15.16       13.35      6.67 o
  -4  16   8      107.50      101.83      4.89 o
  -3  16   8      254.20      254.16      8.00 o
  -2  16   8      163.19      173.82      7.96 o
  -1  16   8        4.29        5.19      3.85 o
   0  16   8      314.00      323.85      5.50 o
   1  16   8       13.95       17.59      3.35 o
   2  16   8      172.71      179.00      6.11 o
   3  16   8        5.22       12.43      3.35 o
   4  16   8       33.45       29.93      4.53 o
   5  16   8       11.89       11.18      3.81 o
   6  16   8        5.83        3.28      3.17 o
  -7  17   8       13.70       23.23      3.54 o
  -6  17   8       41.86       51.28      5.77 o
  -5  17   8       42.59       54.17      7.28 o
  -4  17   8       20.79       19.21      3.33 o
  -3  17   8      242.44      238.24      5.31 o
  -2  17   8      110.90      123.40      5.52 o
  -1  17   8      272.10      282.59      5.59 o
   0  17   8       17.78       28.88      2.89 o
   1  17   8      309.80      333.95      5.97 o
   2  17   8        0.96        1.13      3.07 o
   3  17   8      370.54      362.93      6.73 o
   4  17   8        1.88        1.59      4.01 o
   5  17   8       42.86       47.83      3.07 o
   6  17   8        5.70        5.00      2.31 o
  -6  18   8        3.01        0.74      2.26 o
  -5  18   8      281.60      298.80     16.73 o
  -4  18   8        7.01        4.47      3.48 o
  -3  18   8      382.12      400.97      6.12 o
  -2  18   8      451.79      495.67      8.97 o
  -1  18   8       58.91       59.46      4.60 o
   0  18   8      105.41      109.41      3.72 o
   1  18   8       42.61       50.44      3.07 o
   2  18   8      117.47      100.47      3.95 o
   3  18   8        0.56        3.02      2.69 o
   4  18   8       26.37       20.14      5.09 o
   5  18   8        8.07        8.95      1.75 o
  -5  19   8       17.27       19.28      4.23 o
  -4  19   8      173.71      185.81      8.66 o
  -3  19   8        3.62        5.47      2.62 o
  -2  19   8      733.83      744.48     10.09 o
  -1  19   8       56.53       56.07      4.78 o
   0  19   8       11.52        9.62      3.03 o
   1  19   8        1.74        3.23      2.98 o
   2  19   8       33.34       31.89      3.87 o
   3  19   8       32.78       28.90      3.32 o
   4  19   8        2.98        7.08      1.84 o
  -4  20   8       47.18       44.95      4.60 o
  -3  20   8       17.05        8.94      1.93 o
  -2  20   8       46.15       46.33      2.87 o
  -1  20   8      162.59      189.68      4.55 o
   0  20   8       68.91       79.45      6.62 o
   1  20   8        2.95        8.24      4.70 o
   2  20   8       14.93       17.64      3.07 o
   3  20   8        2.62        3.15      2.17 o
  -3  21   8       23.25       22.57      3.13 o
  -2  21   8        0.34       -0.03      1.49 o
  -1  21   8      139.96      116.38      3.81 o
   0  21   8        2.07        6.46      2.39 o
   1  21   8       96.64       95.13      5.13 o
   2  21   8        3.31        2.88      2.45 o
 -11   0   9      233.65      180.48      4.99 o
  -9   0   9       79.29       69.05      6.20 o
  -7   0   9      577.11      659.92     16.56 o
  -5   0   9     1970.39     2025.51     54.25 o
  -3   0   9       59.36       63.60     12.04 o
  -1   0   9      395.47      273.96     18.94 o
   1   0   9     1981.75     2130.88     57.19 o
   3   0   9      931.84      876.10     37.40 o
   5   0   9     2022.30     1937.45     28.52 o
   7   0   9      141.00      153.99      8.84 o
   9   0   9      131.94      139.19      6.90 o
 -11   1   9        3.48        1.67      1.62 o
 -10   1   9      177.49      170.00      3.36 o
  -9   1   9        0.46        2.60      2.60 o
  -8   1   9      398.36      456.32      7.91 o
  -7   1   9      655.29      579.43      9.17 o
  -6   1   9     1151.29     1158.30     15.46 o
  -5   1   9      927.10      950.43     25.07 o
  -4   1   9     1408.09     1326.84     29.65 o
  -3   1   9      821.89      738.38     21.55 o
  -2   1   9      409.19      477.40     16.95 o
  -1   1   9      719.52      930.79     23.93 o
   0   1   9      172.92      211.01     11.99 o
   1   1   9     2961.83     2862.76     48.44 o
   2   1   9       52.22       63.73      8.61 o
   3   1   9      410.14      438.91     18.91 o
   4   1   9      276.94      271.66     16.27 o
   5   1   9     1001.37      867.89     15.51 o
   6   1   9      594.86      571.33     10.42 o
   7   1   9      800.88      862.69     14.61 o
   8   1   9        5.60        5.28      4.15 o
   9   1   9        1.75        2.59      3.22 o
  10   1   9        4.32        3.99      2.14 o
 -11   2   9       16.78       23.92      2.84 o
 -10   2   9        1.50        4.02      2.41 o
  -9   2   9      160.10      187.08      5.01 o
  -8   2   9       77.53       93.97      4.51 o
  -7   2   9      397.54      429.69     10.32 o
  -6   2   9     1301.64     1416.09     28.15 o
  -5   2   9      338.48      277.61     11.96 o
  -4   2   9     2261.78     2332.01     41.36 o
  -3   2   9      225.76      176.80     11.37 o
  -2   2   9      568.49      506.75     17.57 o
  -1   2   9      264.28      265.46     13.14 o
   0   2   9       96.82      115.49      9.69 o
   1   2   9       83.41      101.50      9.69 o
   2   2   9     2115.33     1813.05     38.10 o
   3   2   9       55.56       47.38      8.49 o
   4   2   9     2232.82     1945.26     42.81 o
   5   2   9       49.70       45.19      3.30 o
   6   2   9       87.50       89.87      4.45 o
   7   2   9      272.96      272.26      7.57 o
   8   2   9        8.56        2.20      4.08 o
   9   2   9      126.90      151.41      5.05 o
  10   2   9        0.22        2.12      1.71 o
 -11   3   9        1.03       -1.51      2.31 o
 -10   3   9      111.29      105.66      3.28 o
  -9   3   9       33.22       29.09      3.34 o
  -8   3   9      371.30      398.37      7.39 o
  -7   3   9       88.42       95.95      6.11 o
  -6   3   9     1288.48     1262.34     16.46 o
  -5   3   9      987.60      762.34     12.96 o
  -4   3   9      712.53      764.06     21.92 o
  -3   3   9     3384.15     3446.57     52.64 o
  -2   3   9       28.15       34.95      6.95 o
  -1   3   9     2910.54     3260.02     50.68 o
   0   3   9      164.82      195.73     11.61 o
   1   3   9      475.18      538.39     19.38 o
   2   3   9       29.49       79.32      9.40 o
   3   3   9     1932.21     1665.79     37.64 o
   4   3   9      381.18      336.23      7.07 o
   5   3   9     1718.41     1699.78     18.72 o
   6   3   9       20.63       22.73      3.72 o
   7   3   9       53.48       62.96      4.32 o
   8   3   9      215.44      228.57      9.13 o
   9   3   9       48.32       67.21      3.87 o
  10   3   9        2.79        0.89      2.53 o
 -11   4   9       80.12       55.62      3.09 o
 -10   4   9        3.28       10.51      2.24 o
  -9   4   9      588.58      572.33      8.94 o
  -8   4   9        2.88        7.30      3.43 o
  -7   4   9      471.80      442.40     10.48 o
  -6   4   9      203.97      215.02      7.40 o
  -5   4   9      673.93      677.19     14.94 o
  -4   4   9       20.25       24.30      9.79 o
  -3   4   9      989.05      973.41     24.65 o
  -2   4   9     4408.89     4585.57     63.66 o
  -1   4   9      526.78      560.91     18.68 o
   0   4   9      121.92       90.95      9.12 o
   1   4   9       17.39       31.73      7.29 o
   2   4   9     1076.81     1103.98     29.01 o
   3   4   9     1758.26     1763.33     38.75 o
   4   4   9       20.32       22.58      3.66 o
   5   4   9      156.32      181.92      6.41 o
   6   4   9      523.89      521.85     11.28 o
   7   4   9      465.24      511.92     11.58 o
   8   4   9       18.73       11.99      3.39 o
   9   4   9       81.71       82.58      3.89 o
 -11   5   9        0.18       -0.57      1.97 o
 -10   5   9      195.99      173.20      5.18 o
  -9   5   9       35.86       35.77      4.56 o
  -8   5   9      499.35      517.96     11.14 o
  -7   5   9       35.60       46.70      5.52 o
  -6   5   9      441.76      542.76     17.33 o
  -5   5   9      903.14      825.36     10.46 o
  -4   5   9      975.03     1057.98     39.62 o
  -3   5   9      469.25      594.02     18.88 o
  -2   5   9     1184.27     1243.60     27.96 o
  -1   5   9       52.03       24.76      6.21 o
   0   5   9        3.15       30.93      6.77 o
   1   5   9      619.13      670.47     21.53 o
   2   5   9       41.29       38.46      7.96 o
   3   5   9     2781.36     2720.96     49.94 o
   4   5   9       94.73       88.01      4.73 o
   5   5   9       22.05       27.54      4.38 o
   6   5   9       27.43       30.01      3.84 o
   7   5   9      155.39      137.82      5.13 o
   8   5   9       74.39       81.39      4.03 o
   9   5   9       33.26       44.16      3.26 o
 -10   6   9       18.80       17.85      2.74 o
  -9   6   9       29.87       27.43      4.32 o
  -8   6   9      172.36      168.02      7.90 o
  -7   6   9      294.91      286.12     10.91 o
  -6   6   9       57.71       62.10      5.68 o
  -5   6   9      256.46      319.75     11.03 o
  -4   6   9     1032.00     1076.77     29.63 o
  -3   6   9      662.70      673.38     30.72 o
  -2   6   9      991.09     1068.45     25.54 o
  -1   6   9        1.28        7.40      5.66 o
   0   6   9     2357.84     2204.44     40.33 o
   1   6   9       27.73       24.39      6.82 o
   2   6   9     2520.41     2544.41     46.29 o
   3   6   9      206.35      209.36      7.98 o
   4   6   9       42.60       36.38      4.32 o
   5   6   9     1109.44     1016.09     15.98 o
   6   6   9      115.99      119.76      4.82 o
   7   6   9       10.08       15.67      3.72 o
   8   6   9       62.53       77.95      3.85 o
   9   6   9        0.47        2.00      2.48 o
 -10   7   9      241.45      204.54      4.68 o
  -9   7   9       41.60       28.97      8.93 o
  -8   7   9      206.69      181.22      7.07 o
  -7   7   9       93.04      100.67      6.40 o
  -6   7   9       53.22       72.95      9.64 o
  -5   7   9      238.16      257.72     10.31 o
  -4   7   9      192.86      150.32      5.46 o
  -3   7   9     2250.48     2237.31     59.49 o
  -2   7   9       21.72       33.34     10.90 o
  -1   7   9     2649.57     2770.93     45.45 o
   0   7   9        3.24        2.17      5.99 o
   1   7   9     2790.74     2776.90     47.37 o
   2   7   9      276.52      241.80     14.35 o
   3   7   9     1023.62      985.26     11.67 o
   4   7   9      199.42      175.90      6.38 o
   5   7   9       46.10       59.86      5.34 o
   6   7   9       36.57       22.02      3.81 o
   7   7   9        8.61       18.58      3.61 o
   8   7   9       21.73       29.70      3.19 o
   9   7   9       10.44       11.70      2.49 o
 -10   8   9        2.49        7.04      2.23 o
  -9   8   9      415.08      408.32     15.44 o
  -8   8   9       17.00       13.06      4.51 o
  -7   8   9      678.18      746.33     19.32 o
  -6   8   9       29.65       27.56      5.33 o
  -5   8   9      229.58      225.55      7.24 o
  -4   8   9       85.18       94.91      5.25 o
  -3   8   9       45.76       44.74      5.07 o
  -2   8   9      151.51      181.57     17.01 o
  -1   8   9       67.43       65.85      8.53 o
   0   8   9     1532.49     1592.42     32.74 o
   1   8   9      136.19      182.51     11.78 o
   2   8   9      116.62       92.55      4.02 o
   3   8   9       12.04       36.74      3.29 o
   4   8   9      161.04      150.07      5.08 o
   5   8   9      344.19      361.96      9.32 o
   6   8   9        6.79        4.87      4.78 o
   7   8   9       51.04       55.70      3.31 o
   8   8   9        2.45        0.83      2.57 o
   9   8   9       50.30       43.62      2.77 o
 -10   9   9       54.17       41.42      1.95 o
  -9   9   9       27.68       22.45      3.57 o
  -8   9   9      344.88      301.66      6.45 o
  -7   9   9        6.92        4.80      6.50 o
  -6   9   9      366.57      357.20      7.84 o
  -5   9   9      305.13      316.51      8.92 o
  -4   9   9      244.13      321.29      8.15 o
  -3   9   9      977.68      938.15     16.27 o
  -2   9   9      147.70      149.48      7.31 o
  -1   9   9       11.58       20.36      6.92 o
   0   9   9        0.22       20.61     11.13 o
   1   9   9      229.45      211.33      4.67 o
   2   9   9      263.51      230.18      4.93 o
   3   9   9       57.72       59.58      3.43 o
   4   9   9       25.19       25.98      3.33 o
   5   9   9      364.45      325.25      9.05 o
   6   9   9       17.96       16.84      4.97 o
   7   9   9       19.74       19.02      3.62 o
   8   9   9       54.87       49.17      3.29 o
 -10  10   9        2.80        4.02      2.06 o
  -9  10   9       14.50       14.92      5.85 o
  -8  10   9        6.97       10.11      3.93 o
  -7  10   9       38.89       44.71      9.18 o
  -6  10   9       74.85       80.87      4.88 o
  -5  10   9      385.47      397.10      9.43 o
  -4  10   9       50.14       49.99      3.86 o
  -3  10   9       12.69       25.16      6.08 o
  -2  10   9     2550.90     2668.01     27.46 o
  -1  10   9       82.83       85.31      4.18 o
   0  10   9     3975.07     4042.83     37.65 o
   1  10   9       27.26       34.56      3.21 o
   2  10   9       34.61       35.90      3.47 o
   3  10   9      496.27      483.55      7.45 o
   4  10   9      150.96      170.42      4.94 o
   5  10   9      100.96       87.87      5.06 o
   6  10   9       98.46       99.44      7.80 o
   7  10   9       80.95       78.86      4.41 o
   8  10   9        9.17        7.22      2.46 o
  -9  11   9        8.25        8.15      2.60 o
  -8  11   9       74.79       71.28      4.45 o
  -7  11   9       77.58       73.51      4.14 o
  -6  11   9        3.01        1.67      3.94 o
  -5  11   9      309.47      351.09      8.84 o
  -4  11   9        7.84       10.84      7.00 o
  -3  11   9      115.99      111.97      8.70 o
  -2  11   9      200.41      171.63      6.61 o
  -1  11   9     4137.37     4109.53     33.71 o
   0  11   9       72.61       59.11      4.10 o
   1  11   9     4742.83     4731.57     33.88 o
   2  11   9      221.88      226.30      6.37 o
   3  11   9       30.04       29.87      3.99 o
   4  11   9       36.81       29.03      4.25 o
   5  11   9       11.93       11.92      3.26 o
   6  11   9       26.49       28.66      3.78 o
   7  11   9       10.96       11.66      2.58 o
   8  11   9       19.84       16.17      4.66 o
  -9  12   9      131.56      125.64      6.00 o
  -8  12   9        1.05       -0.97      3.02 o
  -7  12   9      240.02      271.61      5.90 o
  -6  12   9      108.60       98.96      4.31 o
  -5  12   9      175.60      205.51      6.04 o
  -4  12   9      131.60      150.49      9.70 o
  -3  12   9       27.69       20.78      6.84 o
  -2  12   9       67.10       68.65      5.30 o
  -1  12   9      118.78      133.06      5.04 o
   0  12   9     1097.23     1026.00     12.88 o
   1  12   9        4.05       19.28      3.45 o
   2  12   9     1374.68     1379.84     23.18 o
   3  12   9       68.33       82.59      6.14 o
   4  12   9        6.07        9.57      3.94 o
   5  12   9       31.24       28.50      3.98 o
   6  12   9        5.23       -2.00      3.56 o
   7  12   9       51.93       43.91      4.25 o
   8  12   9        0.57       -0.52      3.47 o
  -8  13   9       49.03       33.37      2.84 o
  -7  13   9        0.11        3.19      2.67 o
  -6  13   9      292.44      272.15      8.46 o
  -5  13   9        9.18        4.74      5.32 o
  -4  13   9       19.15       22.50      5.72 o
  -3  13   9       28.64       43.88      5.26 o
  -2  13   9       42.55       48.09      7.29 o
  -1  13   9      605.68      590.94     12.27 o
   0  13   9        0.15       12.45      3.33 o
   1  13   9       21.49       18.93      4.19 o
   2  13   9        4.92        6.38      3.51 o
   3  13   9       24.95       14.97      5.01 o
   4  13   9       17.21       22.94      5.03 o
   5  13   9        2.82        4.70      4.55 o
   6  13   9       66.90       85.41      4.90 o
   7  13   9        0.01       -1.73      3.16 o
  -8  14   9       13.94       16.27      3.45 o
  -7  14   9        5.28        8.34      3.23 o
  -6  14   9       26.53       40.74      8.42 o
  -5  14   9       48.56       56.06      5.98 o
  -4  14   9      239.28      288.03      9.26 o
  -3  14   9       62.55       73.62      4.94 o
  -2  14   9      881.16      942.68     21.17 o
  -1  14   9       99.79       87.40      4.84 o
   0  14   9      388.80      372.27      6.71 o
   1  14   9      104.03      127.02      6.25 o
   2  14   9      277.39      271.04      6.14 o
   3  14   9        8.49        7.32      4.07 o
   4  14   9       52.54       76.86      5.78 o
   5  14   9       11.28       11.17      3.63 o
   6  14   9       24.83       30.35      3.14 o
   7  14   9        3.50        3.59      2.60 o
  -8  15   9       11.89       13.96      3.14 o
  -7  15   9       32.30       33.37      2.97 o
  -6  15   9       84.55       87.56      4.91 o
  -5  15   9       76.25       65.62      4.28 o
  -4  15   9       37.06       31.43      5.71 o
  -3  15   9      930.75      934.36     12.61 o
  -2  15   9        1.20       -1.13      5.06 o
  -1  15   9     1259.23     1321.50     13.56 o
   0  15   9      165.87      192.59      4.60 o
   1  15   9      329.61      313.34      6.24 o
   2  15   9        1.34        0.13      4.89 o
   3  15   9      277.52      270.29      6.57 o
   4  15   9        0.18        0.39      4.99 o
   5  15   9       12.97       10.09      3.90 o
   6  15   9       32.42       37.31      2.78 o
  -7  16   9       55.22       52.54      8.37 o
  -6  16   9        6.21       12.06      3.11 o
  -5  16   9       97.46      100.98      5.23 o
  -4  16   9      193.32      206.59      7.45 o
  -3  16   9      206.36      280.79      9.61 o
  -2  16   9      488.14      542.54      8.95 o
  -1  16   9        1.26        4.90      4.55 o
   0  16   9      248.57      291.23      5.81 o
   1  16   9       40.67       51.18      4.24 o
   2  16   9      259.97      260.19      7.29 o
   3  16   9        9.59       10.21      3.35 o
   4  16   9       82.16       85.65      4.05 o
   5  16   9       15.11       11.15      2.73 o
   6  16   9        2.51        1.35      2.33 o
  -6  17   9       12.41       15.59      2.78 o
  -5  17   9       10.43       13.69      5.57 o
  -4  17   9      174.28      152.42      5.90 o
  -3  17   9        1.11        5.52      3.28 o
  -2  17   9        5.09        7.51      3.32 o
  -1  17   9        3.77        3.09      3.31 o
   0  17   9        5.79       10.69      2.98 o
   1  17   9      122.89      129.15      4.65 o
   2  17   9        9.79        9.22      3.23 o
   3  17   9       71.70       75.69      3.71 o
   4  17   9       74.25       85.86      2.88 o
   5  17   9        9.67       11.32      1.90 o
  -5  18   9        4.37        8.63      4.40 o
  -4  18   9      190.16      201.98      9.45 o
  -3  18   9      126.59      139.48      4.34 o
  -2  18   9       22.12       27.00      2.79 o
  -1  18   9       37.94       48.16      3.25 o
   0  18   9      104.91      114.75      5.71 o
   1  18   9       10.53       16.00      2.97 o
   2  18   9      130.71      141.37      4.13 o
   3  18   9        2.24        6.12      2.46 o
   4  18   9       32.46       34.75      2.36 o
   5  18   9        4.99        6.36      2.79 o
  -5  19   9      201.25      208.56      6.74 o
  -4  19   9       11.32       15.55      4.56 o
  -3  19   9      507.77      531.25     19.74 o
  -2  19   9       63.31       77.18      3.43 o
  -1  19   9       68.81       62.89      4.32 o
   0  19   9       23.12       27.80      3.99 o
   1  19   9       52.23       39.38      4.05 o
   2  19   9        1.83        4.46      3.12 o
   3  19   9      127.46      134.03      6.06 o
  -4  20   9       85.81       85.72      4.39 o
  -3  20   9       15.32       16.85      3.81 o
  -2  20   9      199.04      211.74      5.14 o
  -1  20   9        0.18        3.63      2.01 o
   0  20   9       28.61       39.78      5.02 o
   1  20   9        1.19        7.05      3.88 o
   2  20   9       25.92       31.40      3.83 o
  -1  21   9        3.12        7.65      2.70 o
   0  21   9       18.00       13.11      2.85 o
   1  21   9       13.18       12.23      2.64 o
 -10   0  10       57.24       55.32      3.12 o
  -8   0  10      407.26      367.38     12.08 o
  -6   0  10     4249.39     4402.74    112.31 o
  -4   0  10     4719.55     4415.48     91.62 o
  -2   0  10     2090.82     1888.53     53.54 o
   0   0  10     1624.79     1547.14     48.59 o
   2   0  10     1268.42     1173.22     44.04 o
   4   0  10      329.28      308.49     11.39 o
   6   0  10      382.33      379.99     11.81 o
   8   0  10      145.40      190.42      8.34 o
 -10   1  10       30.05       31.29      2.00 o
  -9   1  10       66.85       73.78      3.47 o
  -8   1  10      376.53      405.89      7.35 o
  -7   1  10      989.19     1008.97     12.66 o
  -6   1  10      334.73      323.67      7.75 o
  -5   1  10     2356.05     2454.39     23.99 o
  -4   1  10       13.99       16.80      7.38 o
  -3   1  10      295.83      325.05     15.44 o
  -2   1  10        1.78       -1.12      6.29 o
  -1   1  10     1305.02     1129.86     28.30 o
   0   1  10      334.90      382.66     16.86 o
   1   1  10       51.62       39.82      8.02 o
   2   1  10      167.69      131.86     11.69 o
   3   1  10      517.73      427.17     21.57 o
   4   1  10       15.29       18.34      2.46 o
   5   1  10      168.54      193.53      5.23 o
   6   1  10      298.36      259.45      7.12 o
   7   1  10       14.49       15.07      4.32 o
   8   1  10       60.29       68.41      4.41 o
   9   1  10       35.10       34.57      6.00 o
 -10   2  10       30.98       29.28      1.86 o
  -9   2  10      205.60      213.88      4.87 o
  -8   2  10       38.09       42.73      3.83 o
  -7   2  10     1289.56     1321.36     15.17 o
  -6   2  10       91.28      134.43      5.82 o
  -5   2  10      743.32      811.52      9.84 o
  -4   2  10      141.66      141.17     11.51 o
  -3   2  10      426.58      376.14     16.58 o
  -2   2  10      985.26      984.91     26.27 o
  -1   2  10       13.22       28.36      7.11 o
   0   2  10      117.21      152.01     11.51 o
   1   2  10      155.08      178.35     12.72 o
   2   2  10        0.41        3.54      7.13 o
   3   2  10      290.81      281.70     16.36 o
   4   2  10      443.99      440.03      8.34 o
   5   2  10      735.01      722.03     10.13 o
   6   2  10      191.15      202.97      5.98 o
   7   2  10      156.44      153.33      7.31 o
   8   2  10       72.23       86.12      4.54 o
   9   2  10       35.24       27.07      4.21 o
 -10   3  10      134.16      120.97      3.54 o
  -9   3  10        2.70        2.53      2.75 o
  -8   3  10      229.29      220.82      4.63 o
  -7   3  10      867.46      858.46     13.52 o
  -6   3  10      150.52      178.61      7.04 o
  -5   3  10     1668.69     1744.68     15.56 o
  -4   3  10       18.14       40.16      8.35 o
  -3   3  10      291.97      324.95     15.54 o
  -2   3  10       88.36      121.65     10.39 o
  -1   3  10       39.58       41.82     11.65 o
   0   3  10      222.04      168.23     11.99 o
   1   3  10     1717.19     1566.56     35.57 o
   2   3  10       50.38       57.41      9.07 o
   3   3  10       15.83       14.28      4.82 o
   4   3  10     1931.13     1786.77     20.84 o
   5   3  10      201.02      184.62      6.27 o
   6   3  10      132.68      131.91      5.81 o
   7   3  10       84.57      109.67      6.30 o
   8   3  10        6.68       11.71      3.62 o
   9   3  10       68.91       79.36      3.30 o
 -10   4  10       20.12       19.06      2.75 o
  -9   4  10       87.86       85.50      9.92 o
  -8   4  10      225.16      233.57      7.68 o
  -7   4  10      152.06      163.15      7.15 o
  -6   4  10     2065.06     2036.10     24.47 o
  -5   4  10       49.94       75.52      4.39 o
  -4   4  10     2596.51     3043.69     34.41 o
  -3   4  10      372.12      450.18     17.69 o
  -2   4  10     2799.14     2768.14     47.44 o
  -1   4  10        0.14        3.81      6.73 o
   0   4  10     2594.79     2433.44     44.97 o
   1   4  10      173.48      166.40     12.45 o
   2   4  10      468.42      466.65     19.61 o
   3   4  10      891.07      778.50     11.18 o
   4   4  10      630.13      578.31      7.27 o
   5   4  10      457.13      433.55     10.82 o
   6   4  10       60.52       81.47      4.40 o
   7   4  10      245.92      240.29      5.82 o
   8   4  10       13.42       23.13      3.55 o
   9   4  10       85.53       80.66      3.97 o
 -10   5  10       55.48       46.16      3.01 o
  -9   5  10      383.62      347.02      7.81 o
  -8   5  10        5.63        3.62      4.56 o
  -7   5  10      348.67      380.55      9.92 o
  -6   5  10      372.93      431.78     10.84 o
  -5   5  10      303.31      291.76      6.49 o
  -4   5  10      105.59      102.68      5.62 o
  -3   5  10     3830.60     3709.64     56.68 o
  -2   5  10        1.80        3.40      5.89 o
  -1   5  10      746.40      737.69     22.74 o
   0   5  10      110.53       77.50     12.28 o
   1   5  10      481.97      435.14     35.03 o
   2   5  10        7.47        9.97      7.46 o
   3   5  10      734.07      635.70      8.53 o
   4   5  10      492.80      469.51      7.81 o
   5   5  10      625.54      606.98     11.72 o
   6   5  10      148.39      138.67      5.03 o
   7   5  10        7.92       14.00      3.48 o
   8   5  10      310.45      298.52      5.51 o
   9   5  10       18.00       22.48      2.17 o
 -10   6  10       40.87       36.54      2.69 o
  -9   6  10      420.85      433.24     12.73 o
  -8   6  10      115.82      111.18      6.07 o
  -7   6  10      144.09      163.13      7.17 o
  -6   6  10      165.83      166.78      7.34 o
  -5   6  10      427.37      384.79      7.33 o
  -4   6  10       32.72       33.81      4.08 o
  -3   6  10       24.03       48.93     13.30 o
  -2   6  10       13.93       13.34      6.80 o
  -1   6  10        3.07       16.51      6.98 o
   0   6  10      180.73      183.19     12.37 o
   1   6  10      306.37      324.38     16.22 o
   2   6  10     1041.23      998.85     11.46 o
   3   6  10      267.36      253.23      5.79 o
   4   6  10       21.21       25.28      3.66 o
   5   6  10       69.18       59.08      4.40 o
   6   6  10        4.02        6.13      4.71 o
   7   6  10      363.18      401.43      7.01 o
   8   6  10        9.08       10.98      2.89 o
   9   6  10       78.17       69.96      3.18 o
 -10   7  10      131.80      129.81      3.48 o
  -9   7  10      123.81       92.27     10.08 o
  -8   7  10      122.16      121.60      8.25 o
  -7   7  10        6.36       12.59      5.58 o
  -6   7  10       42.36       49.36      5.79 o
  -5   7  10      129.86      151.20     10.06 o
  -4   7  10      106.67      109.79      4.40 o
  -3   7  10      862.06      783.80     15.82 o
  -2   7  10       18.32       16.66     10.48 o
  -1   7  10     1907.10     2072.02     56.05 o
   0   7  10       16.68       32.57      7.81 o
   1   7  10       78.88       81.62      5.83 o
   2   7  10     1418.44     1376.12     17.10 o
   3   7  10      669.44      652.94      7.49 o
   4   7  10      241.94      209.87      6.28 o
   5   7  10       91.55       93.15      4.89 o
   6   7  10       97.85       98.34      4.83 o
   7   7  10       11.61       20.50      4.51 o
   8   7  10       22.46       21.47      2.50 o
   9   7  10        0.11       -0.59      1.93 o
 -10   8  10       57.03       36.90      2.27 o
  -9   8  10       46.74       44.04      3.88 o
  -8   8  10      294.61      284.04      8.31 o
  -7   8  10        1.94        2.65      4.68 o
  -6   8  10       26.34       32.92      5.26 o
  -5   8  10      535.23      633.58     12.24 o
  -4   8  10      937.02     1001.74     15.84 o
  -3   8  10       10.27       22.31      3.88 o
  -2   8  10     4137.76     4372.62     52.69 o
  -1   8  10       98.66      116.50      4.26 o
   0   8  10     1264.07     1337.66     16.19 o
   1   8  10      552.12      501.32      6.46 o
   2   8  10      539.80      495.83      6.41 o
   3   8  10      442.70      428.93      6.11 o
   4   8  10      180.40      163.76      7.36 o
   5   8  10        6.88        0.49      3.71 o
   6   8  10       36.11       33.01      4.16 o
   7   8  10        3.20       -3.14      3.53 o
   8   8  10        0.77        1.12      4.35 o
 -10   9  10       11.65       12.28      2.12 o
  -9   9  10       28.97       26.09      6.61 o
  -8   9  10       70.89       60.14      3.81 o
  -7   9  10      175.34      158.92      6.79 o
  -6   9  10        6.19       -0.14      4.95 o
  -5   9  10      571.24      594.57     13.12 o
  -4   9  10       92.73      122.43     12.49 o
  -3   9  10      871.06      868.99     15.95 o
  -2   9  10       35.43       68.68      5.42 o
  -1   9  10     2202.66     2059.38     18.52 o
   0   9  10       60.34       76.95      4.24 o
   1   9  10     1591.87     1593.29     15.21 o
   2   9  10      449.69      451.87      6.24 o
   3   9  10      752.17      715.09      8.27 o
   4   9  10      102.62      108.02      4.94 o
   5   9  10       52.27       32.15      3.58 o
   6   9  10       35.85       33.12      3.55 o
   7   9  10       11.57        5.23      2.74 o
   8   9  10        1.63       -1.85      2.32 o
  -9  10  10       24.61       21.04      2.71 o
  -8  10  10       26.23       25.43      3.79 o
  -7  10  10       96.05      120.23      5.93 o
  -6  10  10      219.54      243.30      6.54 o
  -5  10  10        6.06       12.32      4.73 o
  -4  10  10       26.05       34.64      4.78 o
  -3  10  10        5.37        4.93      6.52 o
  -2  10  10       12.65       18.22      5.49 o
  -1  10  10       15.14       29.72      4.13 o
   0  10  10     1036.91     1088.40     13.16 o
   1  10  10       73.68       82.14      4.56 o
   2  10  10      609.15      546.35      7.13 o
   3  10  10       74.97       57.15      3.40 o
   4  10  10       12.66       14.08      3.02 o
   5  10  10      311.39      306.35      6.54 o
   6  10  10       12.77        6.87      3.35 o
   7  10  10       53.80       53.16      2.93 o
   8  10  10        0.12        6.42      3.41 o
  -9  11  10        6.82        7.18      2.06 o
  -8  11  10       13.22       13.68      3.17 o
  -7  11  10       25.60       13.60      3.14 o
  -6  11  10       90.28       90.00      3.82 o
  -5  11  10        6.86        7.29      4.55 o
  -4  11  10        8.68       15.43      6.97 o
  -3  11  10      559.44      639.69     17.13 o
  -2  11  10       77.11      109.95      8.52 o
  -1  11  10      200.29      179.34      8.87 o
   0  11  10      124.08      134.24      6.47 o
   1  11  10      503.23      488.59      9.10 o
   2  11  10      295.05      267.35      7.02 o
   3  11  10       61.57       56.09      5.09 o
   4  11  10      233.88      199.89      4.64 o
   5  11  10       21.10       25.79      3.26 o
   6  11  10       11.40        7.39      2.79 o
   7  11  10        0.16        2.50      2.50 o
   8  11  10       86.82       88.67      4.82 o
  -9  12  10        5.56        6.03      2.54 o
  -8  12  10        5.23        4.55      2.58 o
  -7  12  10       33.31       44.49      3.72 o
  -6  12  10       57.48       62.87      3.59 o
  -5  12  10        1.93        2.97      4.08 o
  -4  12  10      211.15      238.52     11.72 o
  -3  12  10       44.56       47.15      7.70 o
  -2  12  10      521.16      613.93     16.82 o
  -1  12  10      152.82      164.12      5.91 o
   0  12  10      976.89     1009.93     13.34 o
   1  12  10      141.82      140.97      5.61 o
   2  12  10       19.06       26.35      6.43 o
   3  12  10       47.25       59.67      4.72 o
   4  12  10       48.26       54.47      4.84 o
   5  12  10        3.08        2.68      5.30 o
   6  12  10        0.77        2.63      4.59 o
   7  12  10        2.90        3.99      2.88 o
  -8  13  10        3.62        8.88      1.94 o
  -7  13  10       14.27       14.25      2.82 o
  -6  13  10       19.54       20.28      9.02 o
  -5  13  10      347.92      350.23      9.84 o
  -4  13  10        2.98       12.77      5.27 o
  -3  13  10      703.51      668.73     27.89 o
  -2  13  10      131.10      179.77     10.20 o
  -1  13  10      945.41      999.75     13.27 o
   0  13  10      148.36      140.09      5.61 o
   1  13  10     1636.56     1703.95     20.78 o
   2  13  10      100.42       99.19      5.19 o
   3  13  10      247.87      236.65      6.59 o
   4  13  10       61.07       52.62      4.49 o
   5  13  10       14.00       16.95      3.52 o
   6  13  10        3.71        6.87      3.71 o
   7  13  10        0.53        0.91      2.30 o
  -8  14  10       28.82       38.27      3.18 o
  -7  14  10        5.76       10.05      4.32 o
  -6  14  10        9.11       11.22      7.22 o
  -5  14  10       27.51       24.47      5.13 o
  -4  14  10      254.64      299.55      9.03 o
  -3  14  10        4.51       12.35      4.17 o
  -2  14  10      612.73      608.15     16.39 o
  -1  14  10       34.56       43.12      5.15 o
   0  14  10      156.55      149.86      5.69 o
   1  14  10        7.16       16.58      4.10 o
   2  14  10       53.70       69.62      4.63 o
   3  14  10      292.64      295.52      6.96 o
   4  14  10      103.95      102.16      5.09 o
   5  14  10       28.51       31.39      3.40 o
   6  14  10        8.99        9.94      3.25 o
   7  14  10        3.69        6.67      2.86 o
  -7  15  10       17.73       22.22      3.35 o
  -6  15  10        7.71       14.67      6.36 o
  -5  15  10      103.27      111.10      5.77 o
  -4  15  10       75.81      103.11      6.17 o
  -3  15  10      103.88      116.99      6.55 o
  -2  15  10       21.74       27.44      4.14 o
  -1  15  10      522.01      577.79     11.66 o
   0  15  10       45.15       39.89      3.65 o
   1  15  10      351.52      352.06      8.77 o
   2  15  10       73.12       70.05      4.41 o
   3  15  10      103.08      119.21      4.82 o
   4  15  10       35.53       34.16      3.54 o
   5  15  10        2.46        4.01      2.70 o
   6  15  10       85.41       80.04      3.51 o
  -7  16  10        8.17        8.94      2.65 o
  -6  16  10       30.31       30.20      6.56 o
  -5  16  10        1.57        3.40      5.18 o
  -4  16  10       70.50       84.01      5.43 o
  -3  16  10       16.72       17.14      3.53 o
  -2  16  10       29.25       38.04      5.26 o
  -1  16  10       30.79       30.76      4.88 o
   0  16  10       43.47       49.37      3.49 o
   1  16  10       41.78       67.47      4.22 o
   2  16  10      580.57      546.94      8.46 o
   3  16  10        3.09        5.49      2.55 o
   4  16  10       35.59       39.38      2.59 o
   5  16  10       10.93       11.32      2.09 o
  -6  17  10       13.06       15.24      3.15 o
  -5  17  10       54.07       42.65      8.06 o
  -4  17  10       47.26       47.23      6.77 o
  -3  17  10      318.64      318.82      6.26 o
  -2  17  10        4.56        0.82      3.77 o
  -1  17  10      340.47      409.05      6.97 o
   0  17  10        1.68       -0.52      4.19 o
   1  17  10      235.39      248.27      8.25 o
   2  17  10       85.02       83.18      3.78 o
   3  17  10      273.25      262.70      5.18 o
   4  17  10       16.61       14.57      2.32 o
   5  17  10        9.57       13.96      1.88 o
  -5  18  10       19.56       20.09      3.84 o
  -4  18  10      174.97      188.27      8.16 o
  -3  18  10        0.31       -0.62      2.38 o
  -2  18  10      183.65      174.15      3.72 o
  -1  18  10        4.53        8.75      2.52 o
   0  18  10       35.21       37.93      2.78 o
   1  18  10       78.21       91.04      5.50 o
   2  18  10       24.42       23.27      3.00 o
   3  18  10       57.20       53.27      5.98 o
   4  18  10       60.24       45.71      6.20 o
  -4  19  10        1.09        3.06      3.32 o
  -3  19  10      117.26      131.48      6.49 o
  -2  19  10       21.35       20.55      2.99 o
  -1  19  10        0.56        5.28      2.15 o
   0  19  10       42.22       37.44     14.59 o
   1  19  10       15.35        7.56      2.99 o
   2  19  10        6.61        1.43      2.42 o
   3  19  10       18.50       14.70      2.78 o
  -2  20  10       19.34       19.79      2.98 o
  -1  20  10       28.64       31.81      3.62 o
   0  20  10       10.54       12.75      2.03 o
   1  20  10        3.07        8.78      3.07 o
  -9   0  11      299.01      297.15      7.87 o
  -7   0  11       16.31       15.36      7.28 o
  -5   0  11       14.90        9.71      6.19 o
  -3   0  11        9.77       19.81     11.92 o
  -1   0  11       23.96       35.59     11.35 o
   1   0  11     1969.80     1807.57     56.78 o
   3   0  11      687.02      708.11     12.13 o
   5   0  11      228.40      197.15      6.62 o
   7   0  11      464.86      425.24     20.00 o
   9   0  11       77.33       70.37      2.82 o
 -10   1  11       62.58       47.48      1.81 o
  -9   1  11       18.64       11.57      2.56 o
  -8   1  11       42.41       47.04      5.28 o
  -7   1  11       77.37       75.80      4.59 o
  -6   1  11       38.86       36.49      5.52 o
  -5   1  11     1788.57     1634.41     21.15 o
  -4   1  11      103.10      129.98      4.19 o
  -3   1  11      415.37      572.80     21.17 o
  -2   1  11      198.55      198.18     13.58 o
  -1   1  11       28.44       33.88      8.72 o
   0   1  11       26.99       33.66      8.69 o
   1   1  11      365.70      328.95     17.08 o
   2   1  11      645.53      577.69     13.22 o
   3   1  11       17.95       16.16      2.79 o
   4   1  11       34.87       35.17      3.10 o
   5   1  11        0.39        6.32      3.23 o
   6   1  11      136.32      147.14      4.87 o
   7   1  11       74.90       87.70      7.15 o
   8   1  11        9.56        3.98      5.96 o
   9   1  11        0.53        0.36      1.55 o
 -10   2  11        9.11       11.18      1.67 o
  -9   2  11       44.77       47.86      2.90 o
  -8   2  11       30.08       31.57      2.95 o
  -7   2  11       24.09       36.93      4.40 o
  -6   2  11      695.92      751.75     13.26 o
  -5   2  11       20.87       24.63      4.47 o
  -4   2  11     2912.81     3102.30     22.32 o
  -3   2  11      253.15      257.66     14.82 o
  -2   2  11     2111.40     2137.86     42.48 o
  -1   2  11      331.76      334.51     16.52 o
   0   2  11      883.84      922.33     27.57 o
   1   2  11      137.11       95.80     11.20 o
   2   2  11      570.21      600.26     13.13 o
   3   2  11       40.59       44.07      3.00 o
   4   2  11       56.02       54.44      3.82 o
   5   2  11      343.71      300.14      8.51 o
   6   2  11        4.64        5.12      3.07 o
   7   2  11       53.86       59.79      4.31 o
   8   2  11        6.37       -0.02      4.60 o
   9   2  11        1.25        1.87      1.48 o
 -10   3  11        4.52        4.51      2.20 o
  -9   3  11      345.95      307.01      8.35 o
  -8   3  11        4.83        4.40      3.26 o
  -7   3  11      395.46      360.91      7.39 o
  -6   3  11       82.09      106.16      7.03 o
  -5   3  11      133.02      151.08      5.01 o
  -4   3  11       94.24      124.42      4.72 o
  -3   3  11      351.01      293.14     11.34 o
  -2   3  11      127.28      116.23     11.33 o
  -1   3  11     1001.44     1020.52     28.34 o
   0   3  11      236.71      254.86     15.30 o
   1   3  11       31.63       25.81      8.31 o
   2   3  11      460.08      421.96      8.76 o
   3   3  11      134.15      145.65      4.99 o
   4   3  11       54.33       71.70      3.98 o
   5   3  11       82.20       79.24      4.41 o
   6   3  11       36.69       45.34      4.09 o
   7   3  11       31.48       44.14      3.80 o
   8   3  11      111.88       94.38      3.24 o
   9   3  11       19.49       18.31      2.21 o
 -10   4  11      129.97      105.20      3.28 o
  -9   4  11       30.84       41.97      6.09 o
  -8   4  11     1390.06     1388.03     18.90 o
  -7   4  11       73.89       80.42      4.68 o
  -6   4  11       24.22       42.95      5.63 o
  -5   4  11        8.61       14.13      3.65 o
  -4   4  11     1675.93     1680.31     15.63 o
  -3   4  11       30.52       47.90      4.48 o
  -2   4  11      389.18      462.98     19.01 o
  -1   4  11      352.57      354.82     17.13 o
   0   4  11      275.34      266.42     15.24 o
   1   4  11      190.34      265.71     15.54 o
   2   4  11       56.89       57.15      3.76 o
   3   4  11      142.26      157.23      3.75 o
   4   4  11      226.30      205.74      4.43 o
   5   4  11      136.57      118.18      5.06 o
   6   4  11       63.96       76.94      3.57 o
   7   4  11       18.82       18.04      2.74 o
   8   4  11        5.83       10.81      4.72 o
   9   4  11        4.02        1.06      1.83 o
 -10   5  11       71.37       67.03      2.73 o
  -9   5  11       23.60       18.55      4.18 o
  -8   5  11      156.80      155.27      9.88 o
  -7   5  11       13.05       14.67      6.53 o
  -6   5  11      133.60      155.19      6.83 o
  -5   5  11     1673.72     1755.29     18.65 o
  -4   5  11      112.79      141.58      5.01 o
  -3   5  11     1878.86     1731.77     14.27 o
  -2   5  11       11.48       30.78      5.39 o
  -1   5  11       15.06       32.00      8.35 o
   0   5  11      803.71      751.71     24.48 o
   1   5  11      182.62      191.54      5.13 o
   2   5  11       77.99       92.99      4.44 o
   3   5  11        2.30        2.22      2.72 o
   4   5  11       84.84       86.02      4.44 o
   5   5  11       75.25       97.06      6.84 o
   6   5  11       14.60        9.45      5.91 o
   7   5  11        0.72        4.82      2.90 o
   8   5  11        7.17        9.44      2.15 o
   9   5  11       23.20       15.15      2.19 o
 -10   6  11       10.55        8.51      1.83 o
  -9   6  11       67.60       44.21      3.72 o
  -8   6  11      200.98      246.82      7.27 o
  -7   6  11      112.46      128.97      6.71 o
  -6   6  11      175.57      201.31     10.36 o
  -5   6  11        0.11        6.26      4.01 o
  -4   6  11     1347.39     1376.39     15.81 o
  -3   6  11       43.95       46.47      4.88 o
  -2   6  11     1287.75     1457.68     12.55 o
  -1   6  11      441.37      516.98      7.64 o
   0   6  11      863.49      802.76     11.64 o
   1   6  11      367.29      364.04      4.84 o
   2   6  11       15.55       15.17      2.58 o
   3   6  11      109.94      123.10      4.13 o
   4   6  11      114.11      122.85      4.99 o
   5   6  11       90.20       89.51      5.48 o
   6   6  11       13.44       12.48      3.88 o
   7   6  11       16.75       20.13      4.12 o
   8   6  11       27.59       30.16      2.68 o
 -10   7  11        2.26        0.61      1.51 o
  -9   7  11      172.76      151.70      9.67 o
  -8   7  11        3.86        0.74      4.10 o
  -7   7  11      269.85      273.76      8.27 o
  -6   7  11        8.85        1.61      5.19 o
  -5   7  11       76.63       68.31      5.77 o
  -4   7  11        0.07       11.46      4.78 o
  -3   7  11       92.47      108.34      5.36 o
  -2   7  11      315.20      408.50      6.96 o
  -1   7  11      331.33      324.75      5.60 o
   0   7  11      157.00      164.47      4.30 o
   1   7  11      398.45      401.01      5.14 o
   2   7  11       17.73       25.29      2.78 o
   3   7  11       55.00       47.46      3.20 o
   4   7  11       38.23       33.57      3.54 o
   5   7  11      106.33      117.05      4.39 o
   6   7  11      106.85       96.65      5.09 o
   7   7  11       16.78       15.40      3.34 o
   8   7  11       18.14       13.04      2.36 o
  -9   8  11       11.49        6.63      5.70 o
  -8   8  11      318.81      294.61     12.84 o
  -7   8  11      109.35      144.70      6.66 o
  -6   8  11      501.24      536.46     11.31 o
  -5   8  11       91.51       71.05      4.69 o
  -4   8  11      113.61      123.69      9.29 o
  -3   8  11      153.88      163.58      5.80 o
  -2   8  11      367.88      401.62     13.88 o
  -1   8  11      161.78      203.23      6.61 o
   0   8  11       35.51       54.38      4.18 o
   1   8  11      250.72      231.28      5.34 o
   2   8  11      636.62      591.43      7.25 o
   3   8  11      198.44      158.53      4.32 o
   4   8  11       91.34      102.70      5.73 o
   5   8  11      400.44      347.61      8.75 o
   6   8  11        1.68       -0.34      3.06 o
   7   8  11       87.18       81.36      3.83 o
   8   8  11        4.14        5.26      2.72 o
  -9   9  11        1.07        0.86      3.69 o
  -8   9  11       16.72       12.34      2.89 o
  -7   9  11       13.03       26.00      5.80 o
  -6   9  11       81.11       84.19      5.93 o
  -5   9  11        4.88        8.61      4.84 o
  -4   9  11       67.31       77.40      8.45 o
  -3   9  11     1262.02     1256.75     25.60 o
  -2   9  11        6.20       16.11      6.86 o
  -1   9  11     1437.88     1497.08     20.51 o
   0   9  11       18.30       23.00      3.87 o
   1   9  11      153.95      186.84      5.23 o
   2   9  11       70.13       78.33      3.64 o
   3   9  11       57.07       79.17      3.63 o
   4   9  11       25.41       21.21      3.06 o
   5   9  11        3.16       -0.70      3.28 o
   6   9  11      383.72      353.05     10.76 o
   7   9  11        7.14        3.12      2.69 o
   8   9  11        5.01        8.97      3.24 o
  -9  10  11       16.30       11.73      2.07 o
  -8  10  11      174.94      171.41      6.89 o
  -7  10  11       11.73        8.28      3.75 o
  -6  10  11      294.66      354.72      7.31 o
  -5  10  11        1.34        4.27      4.56 o
  -4  10  11       52.06       51.06      6.53 o
  -3  10  11       51.23       34.72      7.40 o
  -2  10  11      856.44      842.90     19.92 o
  -1  10  11       24.91       36.09      5.22 o
   0  10  11      129.50      158.39      4.91 o
   1  10  11      711.34      707.58     11.15 o
   2  10  11       34.63       40.41      3.78 o
   3  10  11       66.15       64.26      3.48 o
   4  10  11       21.90       27.97      3.08 o
   5  10  11       26.05       38.05      3.37 o
   6  10  11        0.05        4.69      2.66 o
   7  10  11       70.14       86.85      4.88 o
  -9  11  11        9.77        6.29      2.44 o
  -8  11  11        0.88       -0.09      2.47 o
  -7  11  11      112.69      115.41      4.49 o
  -6  11  11        6.65        7.55      3.08 o
  -5  11  11      612.70      672.92     11.82 o
  -4  11  11       17.65       36.57      7.65 o
  -3  11  11       74.86       81.47      8.49 o
  -2  11  11        9.44        6.45      6.72 o
  -1  11  11      206.32      194.33      7.40 o
   0  11  11        1.46        7.28      3.40 o
   1  11  11       40.69       55.95      4.71 o
   2  11  11        6.53       12.72      4.20 o
   3  11  11       82.62       83.79      4.09 o
   4  11  11      139.25      143.38      4.55 o
   5  11  11       25.01       25.82      3.63 o
   6  11  11       59.09       65.56      3.52 o
   7  11  11        0.44        8.14      4.50 o
  -8  12  11        5.13        1.44      1.93 o
  -7  12  11       30.92       25.98      3.14 o
  -6  12  11      172.07      160.98      5.63 o
  -5  12  11        0.33        5.87      3.49 o
  -4  12  11      693.18      727.11     18.98 o
  -3  12  11       21.51       31.18      5.33 o
  -2  12  11      108.15       90.18      8.77 o
  -1  12  11       83.64       76.05      5.97 o
   0  12  11       22.63       20.72      4.35 o
   1  12  11       15.39       23.48      4.33 o
   2  12  11      202.11      191.20      6.24 o
   3  12  11       19.59       20.15      4.09 o
   4  12  11       29.87       27.94      4.00 o
   5  12  11      120.15      109.71      5.98 o
   6  12  11        0.12        1.46      3.43 o
   7  12  11       62.50       61.73      4.74 o
  -8  13  11       15.81        7.48      2.75 o
  -7  13  11        9.65       20.25      4.46 o
  -6  13  11        5.78        9.52      3.92 o
  -5  13  11        9.50       11.75      8.60 o
  -4  13  11        0.95        7.10      5.09 o
  -3  13  11       10.87        8.33      4.78 o
  -2  13  11        7.87        1.31      6.72 o
  -1  13  11       77.20       72.05      5.77 o
   0  13  11       23.21       28.19      4.38 o
   1  13  11      118.14      107.49      4.37 o
   2  13  11       21.56       21.71      4.17 o
   3  13  11        2.83        1.91      3.76 o
   4  13  11      353.24      343.27      7.05 o
   5  13  11        3.08        1.70      3.84 o
   6  13  11       67.35       71.47      3.95 o
  -7  14  11        4.60        5.34      3.33 o
  -6  14  11      151.12      160.08      5.52 o
  -5  14  11       15.27        1.50      4.41 o
  -4  14  11       47.28       60.98     10.30 o
  -3  14  11       14.77       28.47      5.29 o
  -2  14  11      116.08      129.68      8.86 o
  -1  14  11        5.56       16.29      6.69 o
   0  14  11      147.69      151.56      6.56 o
   1  14  11       16.90       20.45      3.41 o
   2  14  11      206.66      205.19      5.01 o
   3  14  11      128.39      142.00      5.14 o
   4  14  11       15.52       19.38      3.41 o
   5  14  11      102.47      105.45      7.53 o
   6  14  11        6.70        5.80      2.41 o
  -7  15  11       88.47       58.34      3.31 o
  -6  15  11        5.74        5.00      3.42 o
  -5  15  11       72.18       94.95      4.91 o
  -4  15  11        5.47        0.83      4.18 o
  -3  15  11      187.71      186.21      7.13 o
  -2  15  11       49.90       49.08      4.19 o
  -1  15  11       43.91       46.19      5.26 o
   0  15  11        9.31       16.87      3.88 o
   1  15  11       90.91      102.59      4.67 o
   2  15  11      103.24      112.40      4.63 o
   3  15  11       56.21       55.07      3.09 o
   4  15  11       11.67       16.19      2.70 o
   5  15  11        0.33        5.22      2.07 o
  -6  16  11       29.86       17.21      1.95 o
  -5  16  11        8.45       10.78      7.22 o
  -4  16  11      103.17      117.82      5.38 o
  -3  16  11      129.80      146.79      4.64 o
  -2  16  11      613.59      630.46      9.07 o
  -1  16  11       20.03       29.49      4.33 o
   0  16  11      317.35      362.51     19.14 o
   1  16  11      107.72      106.73      5.11 o
   2  16  11        6.38       12.39      3.64 o
   3  16  11      111.33       99.02      6.43 o
   4  16  11        4.06        4.00      2.06 o
   5  16  11        4.36        4.47      1.85 o
  -5  17  11        7.42        4.58      3.66 o
  -4  17  11        4.98       11.28      2.59 o
  -3  17  11      126.60      132.29      3.89 o
  -2  17  11        2.49        5.74      3.16 o
  -1  17  11       28.57       23.39      2.94 o
   0  17  11       84.30      101.94      4.56 o
   1  17  11      118.16      103.86      5.96 o
   2  17  11      118.09      120.48      7.57 o
   3  17  11       31.41       30.27      3.27 o
   4  17  11       14.89       19.37      2.75 o
  -4  18  11       16.39       16.70      3.88 o
  -3  18  11        0.59       -1.36      2.48 o
  -2  18  11        5.92        4.11      2.17 o
  -1  18  11       10.54       12.97      2.37 o
   0  18  11       13.90        9.42      3.62 o
   1  18  11        4.12        7.38      2.23 o
   2  18  11       61.61       47.95      2.35 o
   3  18  11       16.15       13.20      2.36 o
  -3  19  11       16.47       15.29      3.09 o
  -2  19  11       11.32        7.90      2.00 o
  -1  19  11       65.68       59.48      2.89 o
   0  19  11        1.06        4.97      3.45 o
   1  19  11       54.14       56.18     13.31 o
   2  19  11        1.64        2.48      2.58 o
 -10   0  12      298.71      189.20      5.16 o
  -8   0  12      253.21      230.82      9.32 o
  -6   0  12      147.67      154.38     10.14 o
  -4   0  12       97.44       89.09      5.79 o
  -2   0  12     2912.15     2898.80     25.62 o
   0   0  12       20.29       22.91      5.55 o
   2   0  12       93.41      101.30      9.53 o
   4   0  12        0.96       -1.81      7.87 o
   6   0  12       50.69       44.48      7.21 o
   8   0  12       11.84       13.26      2.70 o
 -10   1  12        4.93        5.05      1.59 o
  -9   1  12       41.16       37.38      2.45 o
  -8   1  12       10.25       17.82      4.08 o
  -7   1  12       54.63       64.38      5.78 o
  -6   1  12        0.44       -0.67      5.45 o
  -5   1  12      642.46      635.66     12.41 o
  -4   1  12      914.13      866.43      9.67 o
  -3   1  12      819.43      817.64      9.40 o
  -2   1  12      893.83      870.83      8.69 o
  -1   1  12      203.91      180.42      4.73 o
   0   1  12      397.04      333.78      5.32 o
   1   1  12      197.24      215.95      6.79 o
   2   1  12     1343.10     1458.06     13.53 o
   3   1  12        9.27       14.12      3.55 o
   4   1  12       53.96       59.09      4.54 o
   5   1  12        3.96        1.90      4.57 o
   6   1  12       27.50       22.49      4.77 o
   7   1  12        5.79       -2.14      2.87 o
   8   1  12       33.39       31.26      2.02 o
 -10   2  12       19.07       16.76      1.70 o
  -9   2  12       95.48       99.05      5.82 o
  -8   2  12      569.94      503.62     12.34 o
  -7   2  12       56.22       62.74      5.17 o
  -6   2  12      544.16      522.91     11.19 o
  -5   2  12      258.72      299.67      8.92 o
  -4   2  12        1.11       14.97      3.40 o
  -3   2  12      263.59      286.26      5.66 o
  -2   2  12      219.23      258.86      4.86 o
  -1   2  12      558.90      567.46      7.65 o
   0   2  12       10.76        5.29      2.72 o
   1   2  12      970.76      878.62      9.69 o
   2   2  12      157.01      140.75      4.70 o
   3   2  12      263.73      219.10      5.26 o
   4   2  12       12.56       19.76      4.00 o
   5   2  12       67.07       56.74      3.67 o
   6   2  12       38.82       32.09      3.09 o
   7   2  12       10.84        7.02      2.79 o
   8   2  12        4.67        2.79      1.67 o
 -10   3  12       17.34       16.40      1.71 o
  -9   3  12       52.59       40.65      4.93 o
  -8   3  12        6.83        8.67      2.98 o
  -7   3  12       65.66       75.64      4.50 o
  -6   3  12       52.47       56.58      6.55 o
  -5   3  12      688.24      715.89     14.38 o
  -4   3  12      289.82      250.94      5.22 o
  -3   3  12      484.06      453.24      7.77 o
  -2   3  12       20.56       38.80      2.99 o
  -1   3  12       96.82      114.04      3.61 o
   0   3  12     1103.70     1207.02     11.83 o
   1   3  12      212.90      202.67      6.21 o
   2   3  12      201.21      227.16      4.70 o
   3   3  12       41.84       55.17      2.87 o
   4   3  12      183.15      185.07      4.96 o
   5   3  12        0.61       -1.81      3.79 o
   6   3  12       17.20       18.37      3.76 o
   7   3  12       21.83       28.31      2.70 o
   8   3  12       28.45       31.66      2.99 o
 -10   4  12       13.09       10.48      1.57 o
  -9   4  12        3.27        0.25      2.71 o
  -8   4  12      150.63      143.24      5.77 o
  -7   4  12       20.40       20.45      3.79 o
  -6   4  12      149.96      146.85      7.01 o
  -5   4  12      446.27      443.20      8.33 o
  -4   4  12      388.16      394.52      6.52 o
  -3   4  12        2.69        8.44      2.93 o
  -2   4  12       39.99       50.06      2.70 o
  -1   4  12     1586.64     1510.25     13.04 o
   0   4  12     1034.47     1016.34     12.24 o
   1   4  12      998.65      898.12      8.95 o
   2   4  12       16.29       11.15      2.68 o
   3   4  12      121.66      118.61      3.77 o
   4   4  12        6.68        7.22      3.14 o
   5   4  12        1.28        0.68      3.05 o
   6   4  12       20.74       17.40      3.02 o
   7   4  12       27.30       27.58      4.62 o
   8   4  12       14.81        9.24      3.12 o
 -10   5  12        2.48        2.05      2.00 o
  -9   5  12       89.65       81.74      3.76 o
  -8   5  12        0.31        2.96      3.81 o
  -7   5  12       53.90       54.97      4.13 o
  -6   5  12      355.69      374.31     12.85 o
  -5   5  12      131.99      125.90      5.41 o
  -4   5  12        7.01        6.34      4.09 o
  -3   5  12       37.99       44.85      5.13 o
  -2   5  12      293.12      279.38      4.76 o
  -1   5  12      562.02      590.55      7.73 o
   0   5  12     2199.08     2300.69     16.37 o
   1   5  12        7.64       12.74      2.85 o
   2   5  12      325.83      272.34      5.77 o
   3   5  12       46.46       44.44      3.54 o
   4   5  12       38.14       32.33      3.43 o
   5   5  12        1.46        5.08      3.78 o
   6   5  12       12.68        5.37      5.03 o
   7   5  12       28.88       22.53      3.59 o
   8   5  12       26.96       25.30      3.24 o
  -9   6  12        5.37        7.49      4.69 o
  -8   6  12       22.42       21.62      4.00 o
  -7   6  12       29.47       34.24      4.99 o
  -6   6  12      235.63      240.63      6.35 o
  -5   6  12      216.44      221.46      6.39 o
  -4   6  12       52.25       51.86      4.57 o
  -3   6  12       86.90       84.87      5.54 o
  -2   6  12       34.75       26.77      3.63 o
  -1   6  12     1485.90     1332.97     11.12 o
   0   6  12       20.99       27.01      2.59 o
   1   6  12      369.68      390.81      5.79 o
   2   6  12       13.04       12.45      2.89 o
   3   6  12       46.37       37.00      3.57 o
   4   6  12        3.42        4.75      3.24 o
   5   6  12      270.82      243.20      6.71 o
   6   6  12        2.91        0.16      3.41 o
   7   6  12       29.48       28.74      3.08 o
   8   6  12        0.93        0.88      4.12 o
  -9   7  12       12.99        5.31      5.76 o
  -8   7  12        8.47       15.56      3.71 o
  -7   7  12      149.38      198.06      6.99 o
  -6   7  12      134.95      151.72      6.12 o
  -5   7  12       51.97       57.56      5.53 o
  -4   7  12       22.45       32.93      4.36 o
  -3   7  12       50.63       39.18      4.97 o
  -2   7  12      349.72      331.16      6.82 o
  -1   7  12        5.22       10.29      3.61 o
   0   7  12      471.25      507.71      5.85 o
   1   7  12        6.76        8.60      3.21 o
   2   7  12      106.25       95.07      3.69 o
   3   7  12       10.66        3.28      2.94 o
   4   7  12       27.84       23.52      3.37 o
   5   7  12       10.57       15.35      3.49 o
   6   7  12      337.08      326.03     11.30 o
   7   7  12       14.05       18.40      2.79 o
   8   7  12       17.69       26.26      3.47 o
  -9   8  12        0.77       -2.22      2.37 o
  -8   8  12       70.89       67.50      4.20 o
  -7   8  12       42.82       49.00      4.86 o
  -6   8  12     1264.62     1347.05     45.09 o
  -5   8  12        4.72        4.53      3.79 o
  -4   8  12      103.67       90.77     13.70 o
  -3   8  12       13.32        4.91      5.99 o
  -2   8  12      301.17      310.31     23.85 o
  -1   8  12      773.09      667.96     12.32 o
   0   8  12       51.47       55.25      4.47 o
   1   8  12      218.36      227.68      6.58 o
   2   8  12       26.03       33.82      4.30 o
   3   8  12       69.65       65.54      3.93 o
   4   8  12        2.14       10.22      3.24 o
   5   8  12        2.66        2.79      3.02 o
   6   8  12        4.97       10.01      3.17 o
   7   8  12       29.35       26.68      3.59 o
  -9   9  12       16.50       10.10      1.93 o
  -8   9  12      127.54      147.20      3.82 o
  -7   9  12       89.91       95.18      5.15 o
  -6   9  12        3.36       -0.10      5.33 o
  -5   9  12      691.07      660.85     12.25 o
  -4   9  12        8.29        4.30      7.85 o
  -3   9  12       37.66       34.51      7.10 o
  -2   9  12      410.29      436.66     14.20 o
  -1   9  12      178.21      138.05      6.41 o
   0   9  12       38.93       38.77      4.40 o
   1   9  12       25.80       23.92      5.46 o
   2   9  12       73.86       65.21      5.94 o
   3   9  12       23.28       19.45      3.42 o
   4   9  12      354.21      311.12      5.98 o
   5   9  12        9.24       10.50      2.98 o
   6   9  12       10.67        5.49      2.50 o
   7   9  12        1.11       11.12      7.60 o
  -8  10  12        6.56        5.94      2.48 o
  -7  10  12       53.83       45.18      4.64 o
  -6  10  12      370.71      360.91      8.33 o
  -5  10  12       24.16       22.23      4.50 o
  -4  10  12      766.07      728.81     12.31 o
  -3  10  12       97.93       79.37      8.31 o
  -2  10  12      448.85      484.00     14.92 o
  -1  10  12       24.96       29.76      5.03 o
   0  10  12       52.76       54.46      5.64 o
   1  10  12       25.38       30.93      5.58 o
   2  10  12       10.77       10.65      4.19 o
   3  10  12      459.73      428.67      8.26 o
   4  10  12        8.85       11.73      3.70 o
   5  10  12      200.05      218.89      5.64 o
   6  10  12        0.48        8.17      2.69 o
   7  10  12        7.14        8.30      3.85 o
  -8  11  12        2.98        5.57      1.92 o
  -7  11  12        4.21        8.57      3.77 o
  -6  11  12       15.15        7.52      3.60 o
  -5  11  12       36.56       28.71      4.38 o
  -4  11  12      439.33      467.73     13.83 o
  -3  11  12       74.28       78.00     14.08 o
  -2  11  12      181.51      164.14      9.96 o
  -1  11  12       46.47       41.21      7.32 o
   0  11  12      173.69      196.38      9.94 o
   1  11  12       20.02       38.02      4.34 o
   2  11  12       24.89       30.79      4.46 o
   3  11  12       28.12       32.69      5.35 o
   4  11  12      508.69      477.37      8.07 o
   5  11  12        4.49       16.77      4.93 o
   6  11  12       33.02       31.51      3.54 o
  -8  12  12      195.55      168.82      5.65 o
  -7  12  12        0.78        3.66      4.14 o
  -6  12  12       97.18      102.27      4.73 o
  -5  12  12       96.06       92.17      5.94 o
  -4  12  12      919.31     1002.61     22.48 o
  -3  12  12       21.30       25.07      5.08 o
  -2  12  12       27.33       32.08      7.37 o
  -1  12  12      427.48      445.19     14.13 o
   0  12  12       13.19       17.86      5.03 o
   1  12  12      158.75      167.26      5.61 o
   2  12  12       31.97       55.26      5.56 o
   3  12  12      521.86      545.55     11.11 o
   4  12  12        1.74       14.23      4.48 o
   5  12  12        9.60       13.95      3.82 o
   6  12  12        9.42       12.32      2.82 o
  -7  13  12      154.72      145.02      6.20 o
  -6  13  12        0.13        6.54      5.94 o
  -5  13  12      301.20      330.67      8.61 o
  -4  13  12      100.38      126.54      8.30 o
  -3  13  12      154.70      168.34      9.71 o
  -2  13  12       33.55       34.93      7.30 o
  -1  13  12      156.29      175.50      9.59 o
   0  13  12       35.19       25.84      5.03 o
   1  13  12       67.35       61.43      5.37 o
   2  13  12        1.33        8.93      3.55 o
   3  13  12       23.62       39.56      4.84 o
   4  13  12        5.38        5.49      3.93 o
   5  13  12       16.91       21.24      3.48 o
   6  13  12        4.11        3.67      1.85 o
  -7  14  12        0.56        0.15      2.42 o
  -6  14  12       88.88       79.81      3.86 o
  -5  14  12       35.60       40.39      4.28 o
  -4  14  12      102.70       91.25      5.63 o
  -3  14  12       26.30       32.35      4.97 o
  -2  14  12      161.51      183.42      6.64 o
  -1  14  12       85.79       87.72      7.80 o
   0  14  12       82.29       85.96      7.50 o
   1  14  12       73.63       89.45      4.40 o
   2  14  12        1.12        6.52      4.00 o
   3  14  12      264.45      264.09      7.38 o
   4  14  12        1.08        5.81      2.55 o
   5  14  12        5.09        9.19      2.02 o
  -6  15  12       22.46       25.49      2.56 o
  -5  15  12       59.41       62.93      3.93 o
  -4  15  12       10.65       14.40      3.97 o
  -3  15  12        7.39        5.69      4.20 o
  -2  15  12       15.61       16.18      3.47 o
  -1  15  12        0.26        1.49      4.10 o
   0  15  12       15.96       20.65      4.17 o
   1  15  12       26.48       26.76      6.57 o
   2  15  12      114.45       95.21      7.44 o
   3  15  12       14.70       21.17      3.37 o
   4  15  12       14.25       14.76      2.70 o
   5  15  12        1.07        3.20      2.18 o
  -5  16  12        7.07        6.09      2.21 o
  -4  16  12       99.71       97.78      4.91 o
  -3  16  12       35.30       29.44      3.79 o
  -2  16  12       33.55       44.27      4.19 o
  -1  16  12       12.97       15.22      2.95 o
   0  16  12        3.03        3.69      3.53 o
   1  16  12        6.72        8.38      4.37 o
   2  16  12        4.35        7.66      3.96 o
   3  16  12       10.99       10.98      2.83 o
   4  16  12        5.42        5.81      2.52 o
  -5  17  12       48.01       53.85      3.57 o
  -4  17  12       30.73       21.58      4.07 o
  -3  17  12       32.86       27.78      3.14 o
  -2  17  12       17.57       18.57      2.48 o
  -1  17  12       18.74       19.97      2.52 o
   0  17  12        2.78        1.89      2.69 o
   1  17  12       18.35       18.36      3.88 o
   2  17  12       13.31        5.09      3.14 o
   3  17  12        7.10        3.52      2.43 o
  -3  18  12        1.94        3.70      3.08 o
  -2  18  12       55.51       45.06      2.64 o
  -1  18  12       44.52       43.49      3.10 o
   0  18  12      128.93      128.51      4.48 o
   1  18  12       22.07       16.22      1.79 o
   2  18  12        8.68        0.98      2.02 o
  -9   0  13        0.88        2.52      3.18 o
  -7   0  13       77.78       67.62      8.02 o
  -5   0  13      243.03      219.97     11.61 o
  -3   0  13     6256.26     6427.25     66.15 o
  -1   0  13       59.76       67.38      5.57 o
   1   0  13      281.50      284.95     17.79 o
   3   0  13     3887.22     3466.48     56.12 o
   5   0  13      334.27      334.64     14.13 o
   7   0  13      137.43      132.99      4.26 o
  -9   1  13       42.87       43.37      2.33 o
  -8   1  13        0.92        2.30      3.49 o
  -7   1  13      125.25      154.81      6.55 o
  -6   1  13       14.01       23.36      5.57 o
  -5   1  13      390.91      447.59     10.58 o
  -4   1  13      113.22      139.56      5.18 o
  -3   1  13       35.72       48.72      3.99 o
  -2   1  13      235.70      256.09      4.69 o
  -1   1  13       65.02       54.03      3.39 o
   0   1  13       71.79       68.19      3.93 o
   1   1  13        0.15        8.22      3.42 o
   2   1  13      685.64      697.39     13.52 o
   3   1  13       62.84       91.77      5.12 o
   4   1  13      817.29      774.28     11.50 o
   5   1  13       25.18       18.03      3.40 o
   6   1  13       57.59       50.53      3.50 o
   7   1  13       15.49       20.99      2.54 o
   8   1  13       28.99       36.29      3.62 o
  -9   2  13       11.39       10.95      2.22 o
  -8   2  13       93.01      109.75      4.67 o
  -7   2  13       72.61       62.02      7.28 o
  -6   2  13       56.68       69.35      6.19 o
  -5   2  13        8.62       15.82      5.81 o
  -4   2  13     1099.68     1101.74     14.03 o
  -3   2  13       27.98       49.21      4.00 o
  -2   2  13      859.02      860.98      8.89 o
  -1   2  13      354.77      288.23      7.06 o
   0   2  13       85.18       99.38      3.73 o
   1   2  13        0.83        9.57      4.24 o
   2   2  13       60.19       69.64      4.77 o
   3   2  13      413.96      294.59      6.27 o
   4   2  13      148.07      183.56      5.37 o
   5   2  13      115.87       85.69      5.14 o
   6   2  13       21.61       20.75      3.38 o
   7   2  13        7.92       11.80      3.42 o
   8   2  13       63.26       60.32      4.14 o
  -9   3  13       49.70       31.30      2.50 o
  -8   3  13        6.34        8.77      2.57 o
  -7   3  13       22.06       28.41      3.73 o
  -6   3  13      108.54      116.46      6.78 o
  -5   3  13       28.19       36.57      5.88 o
  -4   3  13       12.21       22.43      4.58 o
  -3   3  13      643.45      659.50      8.80 o
  -2   3  13     1453.22     1420.18     12.02 o
  -1   3  13      138.07      124.81      4.25 o
   0   3  13      204.83      161.10      4.84 o
   1   3  13       36.05       31.08      5.34 o
   2   3  13     2641.96     2495.61     21.51 o
   3   3  13        9.10       17.98      3.49 o
   4   3  13      299.44      294.46      5.74 o
   5   3  13       75.47       88.84      3.83 o
   6   3  13        6.15       10.85      3.25 o
   7   3  13       81.65       68.48      4.42 o
   8   3  13        0.65       12.44      3.17 o
  -9   4  13        1.47       -0.85      3.46 o
  -8   4  13        3.97        4.10      3.27 o
  -7   4  13       30.16       23.86      3.61 o
  -6   4  13       22.31       28.50      5.54 o
  -5   4  13      334.02      347.31      7.58 o
  -4   4  13       96.92      109.29      4.45 o
  -3   4  13      140.32      162.85      5.99 o
  -2   4  13      322.84      329.31      6.03 o
  -1   4  13     1795.03     1816.48     14.13 o
   0   4  13       52.31       40.28      3.64 o
   1   4  13     1938.37     1804.21     19.71 o
   2   4  13      111.79       92.16      3.48 o
   3   4  13      594.77      603.88      7.35 o
   4   4  13       28.89       39.20      3.75 o
   5   4  13      580.47      545.90      7.44 o
   6   4  13       74.98       63.77      4.37 o
   7   4  13       87.64       89.53      3.98 o
   8   4  13        6.29       12.43      2.96 o
  -9   5  13       37.26       36.23      2.72 o
  -8   5  13       16.59       19.08      3.44 o
  -7   5  13      325.14      383.89     11.86 o
  -6   5  13       61.44       87.95      8.04 o
  -5   5  13       20.50       18.67      4.26 o
  -4   5  13       50.47       51.38      3.94 o
  -3   5  13      116.58       97.46      6.32 o
  -2   5  13     1813.24     1759.81     16.21 o
  -1   5  13      221.02      251.69      4.93 o
   0   5  13      940.78     1027.28     10.22 o
   1   5  13        2.89       34.27      3.42 o
   2   5  13       58.17       63.49      3.78 o
   3   5  13       42.03       47.99      3.28 o
   4   5  13       88.64       87.20      3.94 o
   5   5  13       13.04       15.94      3.55 o
   6   5  13      467.08      467.90     13.23 o
   7   5  13        3.70       12.94      3.25 o
  -9   6  13        0.07        2.15      3.66 o
  -8   6  13      380.05      382.61     10.94 o
  -7   6  13       70.54       77.50      5.12 o
  -6   6  13      895.88      905.32     16.16 o
  -5   6  13        4.65        6.88      4.17 o
  -4   6  13       27.68       33.32      4.46 o
  -3   6  13       82.42       74.33      4.53 o
  -2   6  13       13.26       14.98      3.42 o
  -1   6  13     1164.94     1051.00     10.29 o
   0   6  13       82.38      107.08      4.26 o
   1   6  13       29.26       28.27      3.01 o
   2   6  13       14.64       27.60      5.67 o
   3   6  13      128.73      124.57      3.94 o
   4   6  13       31.03       20.62      2.90 o
   5   6  13       13.47       22.42      3.68 o
   6   6  13      166.26      172.47      8.64 o
   7   6  13       97.76       85.64      5.15 o
  -9   7  13       14.36       12.65      2.55 o
  -8   7  13       77.99       63.46      3.80 o
  -7   7  13      460.72      435.07      9.03 o
  -6   7  13       11.19       27.63      4.81 o
  -5   7  13      100.40      120.68      6.30 o
  -4   7  13      125.60      131.89      7.14 o
  -3   7  13       23.29       27.12      4.05 o
  -2   7  13       11.56       15.42      3.80 o
  -1   7  13      306.14      327.74      6.15 o
   0   7  13      144.10      183.83      7.14 o
   1   7  13       29.52       55.07      4.01 o
   2   7  13      416.37      387.91      7.01 o
   3   7  13        8.10       13.57      2.91 o
   4   7  13      264.64      258.61      5.45 o
   5   7  13       53.41       57.54      4.59 o
   6   7  13        1.60        4.16      2.79 o
   7   7  13       78.74       88.44      5.37 o
  -8   8  13        4.80        5.73      2.19 o
  -7   8  13      184.00      210.01      8.51 o
  -6   8  13      237.07      262.84      6.83 o
  -5   8  13       33.69       33.97      4.05 o
  -4   8  13      306.35      341.76      9.04 o
  -3   8  13       65.04       60.42      7.61 o
  -2   8  13        2.24        5.25      4.73 o
  -1   8  13     1343.99     1344.26     19.06 o
   0   8  13       84.58       60.83      7.34 o
   1   8  13     1912.69     2001.36     17.94 o
   2   8  13        3.84        9.53      4.87 o
   3   8  13      258.02      283.82      6.99 o
   4   8  13        4.10        9.13      3.03 o
   5   8  13      161.16      140.09      6.18 o
   6   8  13        6.56       13.80      4.83 o
   7   8  13       80.80       89.59      4.65 o
  -8   9  13       47.53       37.89      2.70 o
  -7   9  13      102.63      130.31      4.96 o
  -6   9  13       89.30       92.39      5.02 o
  -5   9  13       19.34       19.30      5.56 o
  -4   9  13      195.59      196.88      5.71 o
  -3   9  13       70.28       86.83      8.27 o
  -2   9  13      338.09      388.34     13.22 o
  -1   9  13       23.66       24.48      5.11 o
   0   9  13     1311.30     1265.86     18.39 o
   1   9  13      222.57      227.33      6.48 o
   2   9  13       85.70       92.87      6.46 o
   3   9  13       54.26       83.91      5.36 o
   4   9  13       49.59       52.70      6.85 o
   5   9  13        2.51       18.13      4.08 o
   6   9  13       33.57       36.89      6.13 o
   7   9  13        0.69       -0.82      3.11 o
  -8  10  13      216.21      178.82      6.21 o
  -7  10  13       26.47       40.95      3.43 o
  -6  10  13      231.05      259.60      6.62 o
  -5  10  13      221.23      228.42      5.32 o
  -4  10  13       92.00       94.26      4.35 o
  -3  10  13      323.24      331.48      8.85 o
  -2  10  13       12.76        8.07      6.85 o
  -1  10  13        7.69       12.13      4.68 o
   0  10  13        4.76        7.11      4.82 o
   1  10  13      194.01      199.53      7.41 o
   2  10  13        6.77       10.06      5.11 o
   3  10  13      101.54      117.68      6.50 o
   4  10  13        9.79       26.25      3.59 o
   5  10  13        6.92       19.35      5.11 o
   6  10  13       18.29       13.47      4.41 o
  -8  11  13        9.81        3.54      2.33 o
  -7  11  13       97.51       89.26      5.80 o
  -6  11  13        2.60        3.92      3.94 o
  -5  11  13      356.00      364.13      9.10 o
  -4  11  13        1.01        2.58      4.47 o
  -3  11  13      106.98      114.43      6.29 o
  -2  11  13      385.14      427.91     13.70 o
  -1  11  13       60.50       50.94      7.34 o
   0  11  13       29.34       21.42      4.74 o
   1  11  13       10.50       16.85      4.85 o
   2  11  13       51.17       59.61      4.37 o
   3  11  13        3.64       18.65      4.84 o
   4  11  13        8.58       14.17      4.31 o
   5  11  13       14.30       20.02      3.63 o
   6  11  13       10.37       10.03      2.42 o
  -7  12  13        2.24        1.66      3.35 o
  -6  12  13       57.05       65.68      7.43 o
  -5  12  13       23.59       30.85     10.31 o
  -4  12  13       27.10       37.02      4.28 o
  -3  12  13      519.13      533.15     15.33 o
  -2  12  13      222.38      238.75     10.48 o
  -1  12  13      100.93      101.53      8.28 o
   0  12  13        7.59       13.34      4.29 o
   1  12  13      112.54      114.48      6.00 o
   2  12  13       28.69       45.92      6.92 o
   3  12  13      369.35      360.57      7.35 o
   4  12  13        4.51       10.45      3.85 o
   5  12  13       60.56       59.46      6.70 o
  -7  13  13        6.37       11.49      2.67 o
  -6  13  13       52.45       61.98      4.83 o
  -5  13  13        1.85       -1.12      7.71 o
  -4  13  13      371.94      386.55      9.07 o
  -3  13  13       20.65       27.59      8.64 o
  -2  13  13      210.72      209.04      9.62 o
  -1  13  13       81.20       85.81      7.58 o
   0  13  13       65.28       71.47      6.97 o
   1  13  13       15.78       12.15      3.98 o
   2  13  13      550.00      512.13     21.90 o
   3  13  13        9.20        7.39      3.48 o
   4  13  13       24.88       21.20      3.10 o
   5  13  13       21.60       12.99      2.67 o
  -6  14  13       54.37       41.64      5.40 o
  -5  14  13       62.81       51.27      5.56 o
  -4  14  13      100.91      115.73      5.31 o
  -3  14  13       57.36       69.26      5.34 o
  -2  14  13       59.89       55.71      3.88 o
  -1  14  13       57.87       63.92      6.53 o
   0  14  13       48.70       47.35     10.72 o
   1  14  13       99.43      104.42      9.85 o
   2  14  13       19.75       29.37      3.06 o
   3  14  13      187.28      200.13     14.54 o
   4  14  13        4.48        6.19      3.01 o
  -5  15  13      108.82      113.31      3.81 o
  -4  15  13      135.03      130.84      4.92 o
  -3  15  13      210.03      225.77      6.35 o
  -2  15  13       50.69       44.43      4.22 o
  -1  15  13        5.30        8.17      2.91 o
   0  15  13       16.16       22.99      5.06 o
   1  15  13        3.46       10.87      4.49 o
   2  15  13       56.02       48.89      4.60 o
   3  15  13        1.51        3.07      2.19 o
   4  15  13       99.32       86.07      3.58 o
  -4  16  13       28.37       27.88      2.47 o
  -3  16  13      144.44      140.99      4.69 o
  -2  16  13       20.84       21.32      2.41 o
  -1  16  13      165.04      150.81      4.04 o
   0  16  13       34.29       34.91      2.62 o
   1  16  13       10.06        4.09      3.58 o
   2  16  13        0.28        4.39      2.99 o
   3  16  13        6.13        3.96      2.35 o
  -4  17  13       40.86       56.90      3.55 o
  -3  17  13        0.12       -2.63      2.07 o
  -2  17  13      181.85      172.20      4.32 o
  -1  17  13        9.35        8.29      2.12 o
   0  17  13      183.14      148.99      3.71 o
   1  17  13       14.47       11.54      2.90 o
   2  17  13       11.21        6.42      2.16 o
  -8   0  14      439.50      387.03      9.91 o
  -6   0  14      125.81      165.16      9.97 o
  -4   0  14      289.83      329.52      9.66 o
  -2   0  14       19.84       16.41      4.60 o
   0   0  14        6.36       12.30      5.45 o
   2   0  14       10.12       24.18      5.40 o
   4   0  14     1125.09     1116.43     49.95 o
   6   0  14      114.69      125.37      7.25 o
  -9   1  14      136.98       95.01      3.88 o
  -8   1  14       49.99       56.55      3.57 o
  -7   1  14      184.08      181.16      8.98 o
  -6   1  14      182.95      187.92      7.24 o
  -5   1  14      284.39      299.60      9.02 o
  -4   1  14     2172.73     2320.74     23.34 o
  -3   1  14      887.07      870.55     10.83 o
  -2   1  14       50.82       49.60      6.58 o
  -1   1  14        2.00        5.90      3.41 o
   0   1  14       39.56       30.29      3.46 o
   1   1  14        4.62        2.91      4.04 o
   2   1  14      463.06      393.70      9.04 o
   3   1  14      177.99      207.05      5.53 o
   4   1  14      521.46      575.33      8.23 o
   5   1  14       93.53       90.90      4.50 o
   6   1  14        2.66        8.79      3.54 o
   7   1  14       45.54       55.89      3.04 o
  -9   2  14       86.23       61.99      3.48 o
  -8   2  14        0.81        5.90      2.90 o
  -7   2  14      333.12      346.58      7.92 o
  -6   2  14       54.04       70.46      5.95 o
  -5   2  14     1043.67     1078.17     16.67 o
  -4   2  14      338.93      368.87      8.07 o
  -3   2  14     1927.27     1910.94     18.24 o
  -2   2  14       32.09       31.19      4.31 o
  -1   2  14      537.66      571.15      7.71 o
   0   2  14       22.50       19.64      3.44 o
   1   2  14      195.31      251.18      6.21 o
   2   2  14      108.44      108.59      6.24 o
   3   2  14      763.54      713.21     11.27 o
   4   2  14        0.92        4.29      5.12 o
   5   2  14      245.16      257.34      6.14 o
   6   2  14        4.81        6.66      3.74 o
   7   2  14       10.17       13.36     15.55 o
  -9   3  14      161.55      126.62      4.42 o
  -8   3  14       89.35       75.85      5.65 o
  -7   3  14      190.08      195.67      7.59 o
  -6   3  14      374.69      408.25      9.60 o
  -5   3  14      456.66      434.57     10.23 o
  -4   3  14      190.47      213.45      8.23 o
  -3   3  14        7.83       17.19      5.62 o
  -2   3  14     1416.89     1449.59     14.63 o
  -1   3  14        0.04        8.85      3.32 o
   0   3  14       82.46      106.36      4.85 o
   1   3  14      147.56      165.67      5.44 o
   2   3  14      309.58      316.95      9.30 o
   3   3  14       35.50       58.58      4.44 o
   4   3  14      192.96      172.97      6.68 o
   5   3  14       35.64       30.17      3.08 o
   6   3  14      143.06      175.51      4.69 o
   7   3  14       31.66       34.91     15.02 o
  -9   4  14        5.72        3.92      2.57 o
  -8   4  14      270.17      240.28     28.80 o
  -7   4  14        8.61        9.50      3.00 o
  -6   4  14      573.49      556.16     14.94 o
  -5   4  14      254.02      298.26      6.80 o
  -4   4  14       55.08       55.40      3.92 o
  -3   4  14      395.10      411.05      6.98 o
  -2   4  14        1.74       15.59      4.55 o
  -1   4  14        2.09       15.57      3.42 o
   0   4  14        1.37       13.10      3.95 o
   1   4  14       18.84       11.59      4.23 o
   2   4  14      199.92      217.48      7.03 o
   3   4  14       39.09       38.15     15.45 o
   4   4  14       47.95       37.55      6.56 o
   5   4  14        4.64       10.71      4.14 o
   6   4  14      469.95      487.16      7.41 o
   7   4  14        6.66       19.83      3.94 o
  -9   5  14       35.36       21.20      2.49 o
  -8   5  14       91.82       65.92     10.13 o
  -7   5  14      380.91      348.08      5.02 o
  -6   5  14      560.27      637.40     15.50 o
  -5   5  14      370.38      467.71     10.01 o
  -4   5  14       61.30       54.79      3.94 o
  -3   5  14       45.62       43.80      5.93 o
  -2   5  14      120.35      133.04      6.84 o
  -1   5  14      145.33      168.68      4.60 o
   0   5  14      310.71      269.00      6.20 o
   1   5  14        9.79       19.08      3.84 o
   2   5  14       68.81       66.30      5.73 o
   3   5  14       13.20        9.25      4.78 o
   4   5  14       14.09        9.60      4.90 o
   5   5  14      242.60      280.96      9.53 o
   6   5  14       55.62       67.90      3.01 o
   7   5  14       45.69       37.74     16.55 o
  -8   6  14       17.76       15.53      3.94 o
  -7   6  14      377.65      335.56      6.46 o
  -6   6  14      102.27      127.96      5.69 o
  -5   6  14      442.78      521.23     10.59 o
  -4   6  14       59.48       55.69      4.58 o
  -3   6  14      124.82      144.97      5.44 o
  -2   6  14        3.15        2.27      3.69 o
  -1   6  14     1760.40     1858.26     16.88 o
   0   6  14      340.58      339.15      5.73 o
   1   6  14     1511.38     1469.87     21.49 o
   2   6  14       45.38       49.85      6.62 o
   3   6  14       19.64       31.87      5.09 o
   4   6  14       82.99       84.08      3.60 o
   5   6  14       55.22       37.64      3.46 o
   6   6  14        1.51       11.16     13.59 o
   7   6  14       45.74       23.42      3.23 o
  -8   7  14       52.61       50.31      2.28 o
  -7   7  14      363.65      329.62      7.14 o
  -6   7  14       77.06       79.44      4.76 o
  -5   7  14        8.95        6.70      4.58 o
  -4   7  14       71.21       95.86     17.54 o
  -3   7  14        1.64        5.54      3.84 o
  -2   7  14      687.14      712.60     12.72 o
  -1   7  14        2.97        5.55      5.28 o
   0   7  14     3286.51     3451.95     24.11 o
   1   7  14      143.42      155.85      5.20 o
   2   7  14       37.81       36.56      5.24 o
   3   7  14        3.85       12.74      4.10 o
   4   7  14       51.82       68.94      5.35 o
   5   7  14       28.37       52.58      6.08 o
   6   7  14       38.14       19.71      9.97 o
  -8   8  14      157.67      104.56      3.01 o
  -7   8  14       34.75       30.05      3.36 o
  -6   8  14      189.31      193.61      5.48 o
  -5   8  14      111.80      103.39      4.42 o
  -4   8  14       94.34       78.91      8.67 o
  -3   8  14      257.01      286.24     11.61 o
  -2   8  14      109.06      111.24      9.81 o
  -1   8  14      475.26      560.26     11.28 o
   0   8  14      229.25      267.22     11.38 o
   1   8  14      118.35      117.20      6.99 o
   2   8  14       31.29       38.25      7.11 o
   3   8  14       51.27       37.02      4.80 o
   4   8  14       48.03       64.96      6.29 o
   5   8  14       11.07       18.46     21.70 o
   6   8  14       27.64       20.72      5.77 o
  -8   9  14      111.98       90.55      3.98 o
  -7   9  14       68.95       58.40      2.51 o
  -6   9  14        4.23       11.20      3.95 o
  -5   9  14      127.50      118.77      4.93 o
  -4   9  14        6.62        3.89      3.43 o
  -3   9  14       24.19       48.99      7.20 o
  -2   9  14       88.30       88.12      5.55 o
  -1   9  14       82.45       85.92      5.72 o
   0   9  14      260.23      263.86      8.03 o
   1   9  14       10.45       22.76      6.25 o
   2   9  14       43.58       60.85      6.76 o
   3   9  14       87.31       95.11      3.64 o
   4   9  14        1.71        1.94      6.33 o
   5   9  14        9.39        2.37      8.40 o
   6   9  14       36.07       28.11      4.26 o
  -7  10  14       42.87       25.50      4.02 o
  -6  10  14       44.19       34.00      3.19 o
  -5  10  14      107.51       97.62      3.98 o
  -4  10  14       10.75       14.05      4.40 o
  -3  10  14      543.62      582.04     11.22 o
  -2  10  14       23.57       27.46      6.61 o
  -1  10  14      648.58      653.78     17.90 o
   0  10  14        3.58       -1.52      4.50 o
   1  10  14      376.98      396.69      9.14 o
   2  10  14      230.94      241.61      9.32 o
   3  10  14      199.38      168.92      7.47 o
   4  10  14       15.02       23.97      4.08 o
   5  10  14        7.28        9.41      2.89 o
   6  10  14        6.44        1.42      3.05 o
  -7  11  14        0.81        2.31      2.82 o
  -6  11  14       12.08       13.47      3.08 o
  -5  11  14       22.11       13.83      5.64 o
  -4  11  14      589.76      635.10     28.75 o
  -3  11  14        2.84       -3.51      6.98 o
  -2  11  14      838.18      853.56     18.98 o
  -1  11  14       11.55       11.13      6.03 o
   0  11  14      192.22      185.59      6.50 o
   1  11  14       45.14       45.70      4.67 o
   2  11  14     1235.74     1245.42     22.52 o
   3  11  14       82.41       93.54      5.86 o
   4  11  14        7.92        8.40      3.61 o
   5  11  14       29.45       29.56      2.39 o
  -7  12  14        3.07        2.34      2.12 o
  -6  12  14       11.99       13.54      2.52 o
  -5  12  14       66.23       60.54      7.06 o
  -4  12  14      245.40      272.24      7.30 o
  -3  12  14      330.84      351.56      7.90 o
  -2  12  14        4.63        8.80      8.49 o
  -1  12  14      205.09      234.61      9.70 o
   0  12  14        5.00        2.86      3.83 o
   1  12  14      377.28      391.74      8.15 o
   2  12  14      173.07      172.69      5.59 o
   3  12  14       96.01       96.19      5.57 o
   4  12  14       49.34       50.29      3.12 o
   5  12  14        2.69       -3.09      3.18 o
  -6  13  14        8.41        6.43      2.85 o
  -5  13  14        8.08        8.21      4.25 o
  -4  13  14       64.42       75.16      4.59 o
  -3  13  14      183.66      179.22      4.74 o
  -2  13  14       28.81       36.25      5.91 o
  -1  13  14        0.60       -2.78      5.37 o
   0  13  14       50.97       47.65      5.84 o
   1  13  14       22.00       34.34      3.18 o
   2  13  14        9.02       12.15      3.09 o
   3  13  14       28.56       22.33      2.88 o
   4  13  14        0.05       -0.39      3.38 o
  -5  14  14       74.51       40.76      2.74 o
  -4  14  14        3.08        1.05      3.10 o
  -3  14  14      501.12      455.20      8.69 o
  -2  14  14       23.40       34.01      3.97 o
  -1  14  14       89.21       93.74      3.95 o
   0  14  14        8.51        8.94      3.24 o
   1  14  14       86.64       67.01      5.18 o
   2  14  14        1.19        1.70      2.43 o
   3  14  14      144.35      133.70      3.50 o
  -4  15  14      260.08      246.86      7.88 o
  -3  15  14        1.34        2.48      2.71 o
  -2  15  14      221.73      212.50      4.13 o
  -1  15  14        2.65        6.03      2.95 o
   0  15  14      342.10      346.20      6.41 o
   1  15  14        0.36        1.44      3.31 o
   2  15  14       82.31       65.65      3.89 o
   3  15  14        5.86        7.50      2.11 o
  -3  16  14       53.08       45.59      2.62 o
  -2  16  14        5.17        6.49      2.23 o
  -1  16  14      277.63      261.08      6.96 o
   0  16  14        0.34        1.48      1.98 o
   1  16  14      165.27      156.16      3.51 o
   2  16  14        6.63        1.84      1.92 o
  -7   0  15       96.64       89.51      6.38 o
  -5   0  15     2192.16     2225.25     37.94 o
  -3   0  15     1652.20     1551.12     21.60 o
  -1   0  15       45.49       48.06      4.87 o
   1   0  15       72.57       63.24      4.69 o
   3   0  15      256.63      264.64     11.18 o
   5   0  15        5.46       25.84      5.57 o
  -8   1  15       57.98       52.05      2.86 o
  -7   1  15       54.83       67.35      4.22 o
  -6   1  15      197.35      197.35      6.94 o
  -5   1  15       21.17       36.69     13.52 o
  -4   1  15     1460.51     1476.94     16.68 o
  -3   1  15       66.99       61.10      4.50 o
  -2   1  15      208.59      247.88      6.12 o
  -1   1  15        7.19       11.56      3.42 o
   0   1  15       20.35       23.37      3.17 o
   1   1  15       18.59        9.71      3.95 o
   2   1  15      351.27      319.40      6.71 o
   3   1  15      780.48      777.51     11.34 o
   4   1  15      126.00      131.37      4.26 o
   5   1  15       35.88       57.81      4.16 o
   6   1  15        1.86       -7.57      3.79 o
  -8   2  15       90.92       82.39      3.01 o
  -7   2  15       56.31       49.84      3.29 o
  -6   2  15       70.73       71.64      5.42 o
  -5   2  15       25.97       40.92     13.68 o
  -4   2  15        1.37       17.48      6.54 o
  -3   2  15        0.52        8.51      4.19 o
  -2   2  15      108.31      118.62      5.97 o
  -1   2  15        9.15        6.35      4.23 o
   0   2  15       12.48       13.02      3.36 o
   1   2  15        4.47        0.17      3.93 o
   2   2  15      290.34      296.35      6.48 o
   3   2  15       40.25       25.95      5.24 o
   4   2  15      221.68      213.60      7.67 o
   5   2  15        0.04      -12.49      7.15 o
   6   2  15       17.41       -2.09      4.63 o
  -8   3  15       37.42       35.77      4.02 o
  -7   3  15       33.06       31.80      2.89 o
  -6   3  15      128.29      126.64      5.43 o
  -5   3  15      183.36      194.02      7.35 o
  -4   3  15      864.86      838.72     11.55 o
  -3   3  15        0.95        9.64      5.86 o
  -2   3  15      579.76      582.17      8.60 o
  -1   3  15       23.79       22.71      3.57 o
   0   3  15       33.01       26.08      4.08 o
   1   3  15      368.66      352.78      6.94 o
   2   3  15       34.40       34.21      3.93 o
   3   3  15       65.83       57.29      5.89 o
   4   3  15      108.49       87.36      5.72 o
   5   3  15       91.15      102.75      6.06 o
   6   3  15        0.68       -3.83      2.74 o
  -8   4  15       10.17       10.55      3.35 o
  -7   4  15      604.47      554.38      9.69 o
  -6   4  15        0.25        5.66      6.00 o
  -5   4  15      511.57      504.33     10.38 o
  -4   4  15       31.02       29.41      7.72 o
  -3   4  15      915.69     1017.96     13.05 o
  -2   4  15       22.08       29.82      4.57 o
  -1   4  15      500.50      466.30      7.48 o
   0   4  15       44.04       50.12      6.26 o
   1   4  15      260.33      269.45      6.12 o
   2   4  15       51.35       43.98      3.92 o
   3   4  15       14.33       -1.82      6.30 o
   4   4  15        0.49       -5.08      4.49 o
   5   4  15       11.15       10.11      3.75 o
   6   4  15       22.68       20.67      2.77 o
  -8   5  15      153.95      127.87      4.85 o
  -7   5  15       88.47       68.82      2.74 o
  -6   5  15      619.26      615.01     10.22 o
  -5   5  15       36.26       49.86      5.32 o
  -4   5  15       35.33       38.99      5.04 o
  -3   5  15        0.54        6.73      3.43 o
  -2   5  15      323.26      333.93      8.65 o
  -1   5  15       62.34       62.79      4.96 o
   0   5  15     1384.99     1363.15     13.88 o
   1   5  15       69.77       67.61      4.14 o
   2   5  15      172.47      185.60      5.05 o
   3   5  15       10.98       -0.67      4.64 o
   4   5  15        3.74       -3.53      5.13 o
   5   5  15       37.39       33.16      4.43 o
   6   5  15       23.67       26.71      2.93 o
  -8   6  15      115.10       77.70      6.91 o
  -7   6  15       36.42       36.87      3.17 o
  -6   6  15       57.15       67.57      4.37 o
  -5   6  15        4.41        8.72      4.96 o
  -4   6  15        0.64        9.66      4.91 o
  -3   6  15      142.54      130.88      4.38 o
  -2   6  15       15.00       20.50      5.73 o
  -1   6  15       80.51      100.32      4.12 o
   0   6  15      391.37      430.23      6.77 o
   1   6  15       74.94       84.27      4.09 o
   2   6  15       35.18       40.22      4.19 o
   3   6  15       13.90       10.79      4.32 o
   4   6  15       33.13       31.17      4.53 o
   5   6  15        6.26       -7.12      3.73 o
   6   6  15      221.39      183.65      4.47 o
  -7   7  15      205.54      172.15      4.52 o
  -6   7  15      258.78      258.40      5.93 o
  -5   7  15       12.81        8.88      3.17 o
  -4   7  15      156.79      148.49      6.19 o
  -3   7  15       35.85       33.90      3.97 o
  -2   7  15       62.78       63.21      7.63 o
  -1   7  15      488.02      488.65     10.23 o
   0   7  15      306.99      306.58      6.67 o
   1   7  15       24.84       44.34      3.50 o
   2   7  15        7.99        4.13      4.28 o
   3   7  15       10.13       11.82      3.87 o
   4   7  15       31.17       25.20      4.05 o
   5   7  15       82.09       77.48     10.34 o
   6   7  15       22.77       24.06      3.44 o
  -7   8  15      131.56      101.26      3.39 o
  -6   8  15       47.68       42.31      2.68 o
  -5   8  15      345.87      349.61      7.79 o
  -4   8  15        1.05        2.79      3.21 o
  -3   8  15      207.03      213.26     10.14 o
  -2   8  15        2.91       10.24      5.35 o
  -1   8  15     1347.17     1392.76     18.88 o
   0   8  15       29.15       39.45      4.91 o
   1   8  15      213.18      207.84      5.41 o
   2   8  15        4.51        5.40      3.09 o
   3   8  15       18.20       14.62      2.89 o
   4   8  15      105.67       91.05      3.25 o
   5   8  15        2.77       -0.72      2.60 o
  -7   9  15        5.48        3.49      2.01 o
  -6   9  15       36.26       36.48      2.50 o
  -5   9  15       16.72       11.93      3.66 o
  -4   9  15      107.46      131.12      4.20 o
  -3   9  15       59.54       56.22      9.87 o
  -2   9  15      512.08      554.41     10.11 o
  -1   9  15       47.92       55.66      4.97 o
   0   9  15      737.20      729.37     12.29 o
   1   9  15        9.73       11.00      4.16 o
   2   9  15       75.89       82.32      5.53 o
   3   9  15       11.72       11.00      3.40 o
   4   9  15       44.70       62.76      3.37 o
   5   9  15        1.12       -5.82      3.98 o
  -7  10  15       21.24       14.41      2.52 o
  -6  10  15        5.57        5.59      2.07 o
  -5  10  15        6.64       12.14      2.25 o
  -4  10  15       17.86       27.37      3.97 o
  -3  10  15       40.21       36.45      4.62 o
  -2  10  15        0.82       20.09      6.14 o
  -1  10  15       70.33       68.22      4.83 o
   0  10  15       84.89       91.09      5.14 o
   1  10  15       49.05       49.57      7.45 o
   2  10  15      164.88      166.74      5.62 o
   3  10  15       16.51       11.31      6.10 o
   4  10  15       95.12       87.99      4.46 o
   5  10  15       10.06        6.61      3.28 o
  -6  11  15        4.95        6.48      3.15 o
  -5  11  15       16.37       13.16      4.44 o
  -4  11  15       18.64       24.04      3.54 o
  -3  11  15       17.99       17.85      3.96 o
  -2  11  15       70.06       84.07      6.94 o
  -1  11  15        3.08        2.87      5.22 o
   0  11  15       26.97       25.51      8.00 o
   1  11  15       72.79       81.48      4.50 o
   2  11  15        3.04        0.70      3.18 o
   3  11  15       30.70       32.20      3.02 o
   4  11  15        3.71        1.69      1.95 o
  -6  12  15        6.84       11.90      2.51 o
  -5  12  15       56.33       47.07      4.60 o
  -4  12  15        2.15        6.99      3.30 o
  -3  12  15      495.39      458.44     21.68 o
  -2  12  15        5.12       -3.29     11.91 o
  -1  12  15      174.68      175.94      7.72 o
   0  12  15        9.42        1.82      4.69 o
   1  12  15      216.81      211.38      9.47 o
   2  12  15       61.96       74.14      3.64 o
   3  12  15       44.23       29.30      2.59 o
   4  12  15       10.62       10.53      3.04 o
  -5  13  15        6.14        7.00      1.98 o
  -4  13  15      318.37      324.63      6.56 o
  -3  13  15       10.94       11.21      2.38 o
  -2  13  15      415.00      431.80      9.14 o
  -1  13  15        9.06        5.83      5.67 o
   0  13  15       42.21       43.11      9.05 o
   1  13  15        2.88        2.38      3.54 o
   2  13  15      164.08      158.15      4.44 o
   3  13  15        0.31        2.35      2.21 o
  -4  14  15        7.85        5.04      3.14 o
  -3  14  15      141.15      163.57      4.60 o
  -2  14  15        5.37        3.91      2.11 o
  -1  14  15       50.85       52.56      3.30 o
   0  14  15        8.83        7.31      2.35 o
   1  14  15       19.65        9.00      3.01 o
   2  14  15      105.21       89.18      3.74 o
  -3  15  15        0.63       -0.24      1.82 o
  -2  15  15        9.80        7.68      2.10 o
  -1  15  15        1.53        4.59      1.99 o
   0  15  15        0.21        2.75      2.52 o
   1  15  15       24.95       16.24      1.69 o
  -8   0  16       38.09       37.90      2.67 o
  -6   0  16        0.48       10.43      5.83 o
  -4   0  16      156.52      188.49     10.36 o
  -2   0  16      310.94      282.78      8.81 o
   0   0  16      436.82      430.43      8.25 o
   2   0  16      495.79      437.13     10.25 o
   4   0  16      412.91      401.06     21.71 o
   6   0  16       58.16       56.54      4.09 o
  -8   1  16      127.74       84.61      3.48 o
  -7   1  16        1.75        2.11      2.67 o
  -6   1  16       28.85       41.72      4.47 o
  -5   1  16        0.47        7.41      4.76 o
  -4   1  16      628.05      622.43     11.66 o
  -3   1  16       49.86       60.42      4.21 o
  -2   1  16      377.08      336.44      7.19 o
  -1   1  16      207.68      204.50      7.09 o
   0   1  16      237.34      217.25      4.44 o
   1   1  16      237.41      256.55      5.17 o
   2   1  16        2.86        0.46      3.46 o
   3   1  16      343.15      321.44      5.97 o
   4   1  16       47.39       46.98      4.68 o
   5   1  16       63.75       53.19      3.94 o
   6   1  16        0.15        0.14      3.56 o
  -8   2  16        0.64        2.10      2.18 o
  -7   2  16      264.76      250.53     11.67 o
  -6   2  16       17.84       17.63      5.60 o
  -5   2  16      522.51      538.74     10.27 o
  -4   2  16       15.08       19.79      5.19 o
  -3   2  16     1334.85     1352.91     15.38 o
  -2   2  16        6.77        4.61      3.76 o
  -1   2  16      491.81      519.30      7.52 o
   0   2  16       14.86       13.12      3.72 o
   1   2  16      359.28      344.75      5.80 o
   2   2  16       76.42       71.93      4.13 o
   3   2  16      100.50       93.32      6.22 o
   4   2  16       23.18       16.18      3.52 o
   5   2  16        2.44        1.86      2.93 o
   6   2  16        6.92        2.55      3.01 o
  -8   3  16       76.50       60.71      3.07 o
  -7   3  16       35.26       26.38      2.72 o
  -6   3  16      307.97      296.29      9.63 o
  -5   3  16        0.20        5.40      4.53 o
  -4   3  16      328.57      358.99     13.79 o
  -3   3  16      159.33      140.06      5.43 o
  -2   3  16      422.89      419.84      8.74 o
  -1   3  16      273.29      277.46      6.74 o
   0   3  16      187.43      196.45      5.47 o
   1   3  16       40.41       72.32      4.20 o
   2   3  16      299.49      258.08      6.36 o
   3   3  16       71.17       77.74      4.27 o
   4   3  16        0.73       -3.08      3.87 o
   5   3  16      148.65      120.58      3.64 o
   6   3  16        0.07       -1.51      2.78 o
  -7   4  16       12.22        9.38      2.20 o
  -6   4  16        1.55        4.51      3.46 o
  -5   4  16       49.35       64.19      9.33 o
  -4   4  16       39.38       44.95      5.21 o
  -3   4  16        4.76        4.84      3.93 o
  -2   4  16      433.33      402.79      7.71 o
  -1   4  16        1.19       -6.17      6.91 o
   0   4  16      532.42      463.63      7.40 o
   1   4  16       58.37       73.00      4.11 o
   2   4  16      355.96      359.63      6.20 o
   3   4  16        1.28       -3.91      4.30 o
   4   4  16      160.33      162.56      4.62 o
   5   4  16       17.70       14.01      2.38 o
  -7   5  16       27.14       36.47      3.88 o
  -6   5  16      302.68      314.47      6.44 o
  -5   5  16        5.18       22.25      6.31 o
  -4   5  16       16.37       21.74      4.68 o
  -3   5  16       21.97       29.67      4.01 o
  -2   5  16      553.78      475.32      7.04 o
  -1   5  16      163.21      193.21     15.22 o
   0   5  16       35.69       51.13      4.67 o
   1   5  16      611.67      571.64      7.78 o
   2   5  16       13.75       27.79      4.72 o
   3   5  16      166.40      170.75      7.20 o
   4   5  16        0.16       -1.31      4.00 o
   5   5  16      128.31      130.06      6.66 o
  -7   6  16      409.56      354.77      7.88 o
  -6   6  16        0.94        2.76      2.28 o
  -5   6  16      518.53      563.59     18.44 o
  -4   6  16        2.38        1.56      3.86 o
  -3   6  16      124.61      144.55      4.07 o
  -2   6  16        2.77        2.53      5.07 o
  -1   6  16     1191.90     1167.22     24.70 o
   0   6  16       18.71       47.65      9.87 o
   1   6  16      113.44      124.50      9.35 o
   2   6  16       34.90       35.02      4.52 o
   3   6  16        4.88        1.89      3.86 o
   4   6  16       52.58       42.02      3.77 o
   5   6  16        1.32        4.92      2.41 o
  -7   7  16        1.59        0.24      2.25 o
  -6   7  16      360.61      304.76      4.70 o
  -5   7  16       23.91       37.27      3.89 o
  -4   7  16      204.98      205.94      6.17 o
  -3   7  16       28.00       23.61      3.44 o
  -2   7  16      219.98      249.29      7.66 o
  -1   7  16       77.69       97.40      8.91 o
   0   7  16      640.09      631.38     17.11 o
   1   7  16      135.50      166.08      6.17 o
   2   7  16       98.15       88.49      5.60 o
   3   7  16        3.29        5.46      3.57 o
   4   7  16       14.11       15.99      3.08 o
   5   7  16       15.07       21.61      3.63 o
  -6   8  16        0.16        3.08      2.17 o
  -5   8  16        9.54       14.91      3.56 o
  -4   8  16       27.17       22.64      2.95 o
  -3   8  16       36.10       36.58      5.11 o
  -2   8  16       92.63       71.14      4.24 o
  -1   8  16       27.62       32.90      4.23 o
   0   8  16      499.14      528.02      9.61 o
   1   8  16       11.71       14.03      3.74 o
   2   8  16      170.95      159.47      5.34 o
   3   8  16       33.28       44.31     10.07 o
   4   8  16       51.69       38.82      4.95 o
  -6   9  16       17.91       14.84      3.15 o
  -5   9  16        0.23        1.33      2.20 o
  -4   9  16      253.64      269.80      8.24 o
  -3   9  16       36.92       49.90      4.30 o
  -2   9  16       13.42       16.42      3.56 o
  -1   9  16      184.54      179.50      7.04 o
   0   9  16       58.60       57.10      4.25 o
   1   9  16      188.30      169.74      5.37 o
   2   9  16        5.81        3.64      2.88 o
   3   9  16      294.01      313.78      9.82 o
   4   9  16        0.01       -1.66      3.72 o
  -6  10  16        1.92        7.47      2.45 o
  -5  10  16      247.72      238.03      7.76 o
  -4  10  16        9.30       13.90      3.07 o
  -3  10  16      546.98      581.40      9.49 o
  -2  10  16       29.87       31.86      7.46 o
  -1  10  16       20.43       24.35      4.91 o
   0  10  16        2.25        3.85      5.59 o
   1  10  16      106.33      120.54      4.48 o
   2  10  16       50.78       55.16      3.30 o
   3  10  16        1.06        4.72      2.93 o
   4  10  16      214.20      223.87      6.45 o
  -5  11  16       21.55       20.84      3.21 o
  -4  11  16      414.41      403.91      6.38 o
  -3  11  16        2.35       11.80      3.03 o
  -2  11  16      351.75      355.33      7.20 o
  -1  11  16       31.15       31.76      4.91 o
   0  11  16       64.57       72.10      4.16 o
   1  11  16       32.34       21.95      5.00 o
   2  11  16       85.83       77.24      5.22 o
   3  11  16        9.28       13.09      3.35 o
  -4  12  16       20.34       14.34      3.62 o
  -3  12  16       98.07      108.38      3.13 o
  -2  12  16       77.00       65.73      4.63 o
  -1  12  16       10.90       10.53     10.69 o
   0  12  16       14.57       13.27      3.48 o
   1  12  16       15.59       21.66      2.31 o
   2  12  16      116.36       68.63      8.49 o
  -4  13  16       17.88       18.31      2.78 o
  -3  13  16       73.60       62.75      6.65 o
  -2  13  16       19.76       31.80      2.16 o
  -1  13  16       35.45       37.14      2.38 o
   0  13  16        1.24        4.75      1.98 o
   1  13  16      113.91       98.22      3.70 o
  -2  14  16        1.42        3.32      1.69 o
  -1  14  16       50.05       48.28      3.13 o
   0  14  16       45.69       33.50      2.95 o
  -7   0  17      193.18      198.00      5.52 o
  -5   0  17      709.19      652.68     14.82 o
  -3   0  17      741.99      656.76     15.99 o
  -1   0  17      154.45      156.18      6.35 o
   1   0  17        1.99       20.99      5.79 o
   3   0  17        5.88       24.42      6.61 o
   5   0  17        6.61       15.32      3.31 o
  -7   1  17       20.66       15.00      1.92 o
  -6   1  17      263.10      278.07      8.39 o
  -5   1  17       32.39       48.82      4.32 o
  -4   1  17      554.69      557.32     10.03 o
  -3   1  17      313.70      272.69      9.89 o
  -2   1  17      188.33      192.29      4.89 o
  -1   1  17       78.96       64.18      3.79 o
   0   1  17       46.70       43.77      4.65 o
   1   1  17      243.46      220.40      4.36 o
   2   1  17        7.72       16.12      3.05 o
   3   1  17      217.32      237.41      4.58 o
   4   1  17        6.52       10.15      3.45 o
   5   1  17       89.46       76.74      3.02 o
  -7   2  17       29.94       36.71      2.02 o
  -6   2  17       21.37       20.99      3.14 o
  -5   2  17      155.28      162.91      5.50 o
  -4   2  17      371.02      395.19      8.37 o
  -3   2  17       38.26       45.89      4.42 o
  -2   2  17      495.09      543.32      7.39 o
  -1   2  17        0.36        5.61      3.57 o
   0   2  17      198.70      195.08      4.38 o
   1   2  17       16.92       13.26      3.56 o
   2   2  17      376.83      321.31      5.56 o
   3   2  17        6.51        5.05      2.50 o
   4   2  17      233.97      217.72      4.45 o
   5   2  17        0.25        8.66      1.99 o
  -7   3  17        0.57        1.57      2.37 o
  -6   3  17       77.81       70.15      3.57 o
  -5   3  17       94.85       79.57      6.43 o
  -4   3  17      146.58      194.09      6.63 o
  -3   3  17      184.78      194.83      6.15 o
  -2   3  17      125.88      118.77      4.66 o
  -1   3  17      367.55      340.56      5.76 o
   0   3  17       62.19       41.38      4.74 o
   1   3  17      379.21      375.62      5.33 o
   2   3  17        0.08        7.43      2.73 o
   3   3  17      231.02      231.41      5.71 o
   4   3  17       23.33       19.65      2.45 o
   5   3  17       18.57       21.37      3.04 o
  -7   4  17      333.45      232.86      5.51 o
  -6   4  17       45.76       53.75      3.12 o
  -5   4  17      413.22      433.52     11.24 o
  -4   4  17        0.32        5.42      3.93 o
  -3   4  17      377.50      357.23      6.95 o
  -2   4  17        0.92        3.69      3.44 o
  -1   4  17      164.78      169.24     10.01 o
   0   4  17      153.02      149.04      6.27 o
   1   4  17       74.53       88.23      3.78 o
   2   4  17       50.08       61.26      3.44 o
   3   4  17       10.61       23.42      3.17 o
   4   4  17        3.78        7.03      2.53 o
  -6   5  17      331.73      288.39     10.85 o
  -5   5  17       67.05       60.88      3.73 o
  -4   5  17      279.40      276.32      9.84 o
  -3   5  17       33.82       40.95      3.47 o
  -2   5  17      279.04      274.20      7.55 o
  -1   5  17      158.56      122.11     10.40 o
   0   5  17       85.59      104.49     14.74 o
   1   5  17       42.36       51.74      6.42 o
   2   5  17        3.08        6.10      4.23 o
   3   5  17      151.96      146.64      4.79 o
   4   5  17        2.76        5.85      2.49 o
  -6   6  17       74.75       81.61      5.33 o
  -5   6  17        8.87       13.25      2.80 o
  -4   6  17       80.96       95.22      6.71 o
  -3   6  17       38.77       52.98      4.41 o
  -2   6  17      175.63      183.83      6.40 o
  -1   6  17       10.84       14.65      3.52 o
   0   6  17      548.97      523.10     10.00 o
   1   6  17        1.96       14.63      7.29 o
   2   6  17      288.97      297.33      8.19 o
   3   6  17        3.01        7.05      5.62 o
   4   6  17       30.52       29.44      2.42 o
  -5   7  17       28.30       11.21      2.33 o
  -4   7  17       32.39       28.79      8.10 o
  -3   7  17      178.61      171.79      5.14 o
  -2   7  17       12.59       16.07      3.24 o
  -1   7  17      509.73      569.07      7.94 o
   0   7  17        1.91       -1.17     11.51 o
   1   7  17      387.40      380.19     11.67 o
   2   7  17        0.40       13.11     10.10 o
   3   7  17       44.89       34.76      2.80 o
   4   7  17        2.36        3.95      3.09 o
  -5   8  17      277.43      228.90      7.91 o
  -4   8  17       21.58       28.62      4.68 o
  -3   8  17      115.25      151.21      6.81 o
  -2   8  17      192.13      161.01      4.11 o
  -1   8  17      148.00      125.77      5.24 o
   0   8  17       91.25       90.78      9.41 o
   1   8  17       35.67       33.36      5.53 o
   2   8  17        4.52       12.30      4.64 o
   3   8  17        8.49       15.14      3.98 o
  -5   9  17        0.90        4.96      2.59 o
  -4   9  17      156.54      144.66      5.64 o
  -3   9  17       14.61       15.13      2.98 o
  -2   9  17      162.71      168.62      5.01 o
  -1   9  17        2.28        3.02      2.82 o
   0   9  17       61.34       84.38      6.25 o
   1   9  17      143.87      112.23      6.21 o
   2   9  17       12.78       13.57      4.12 o
   3   9  17       12.06       24.94      3.47 o
  -4  10  17       28.73       36.21      2.50 o
  -3  10  17       31.58       19.72      5.18 o
  -2  10  17       88.86       77.07      4.34 o
  -1  10  17       53.91       52.37      4.19 o
   0  10  17      309.86      302.46      7.21 o
   1  10  17        0.80        6.22      3.56 o
   2  10  17       51.99       49.52      7.80 o
  -4  11  17       12.33       10.66      2.60 o
  -3  11  17       57.11       49.54      2.78 o
  -2  11  17        2.56        4.09      2.24 o
  -1  11  17      286.85      255.56     13.39 o
   0  11  17        5.21       -0.19      7.51 o
   1  11  17       85.93       68.54      2.72 o
  -3  12  17      126.21      106.24      4.37 o
  -2  12  17       83.47       88.61      2.86 o
  -1  12  17       40.58       44.17      2.30 o
   0  12  17       44.18       35.18      2.12 o
  -6   0  18       73.57       65.63      3.59 o
  -4   0  18       80.25       71.28      5.78 o
  -2   0  18      337.17      355.52     11.54 o
   0   0  18       57.99       75.09      4.15 o
   2   0  18       54.58       68.22      9.37 o
   4   0  18        9.43       19.84      2.98 o
  -6   1  18       48.40       26.31      2.10 o
  -5   1  18       77.13       72.60      3.56 o
  -4   1  18       61.46       63.00      3.95 o
  -3   1  18       83.61       73.94      4.33 o
  -2   1  18        2.38       12.01      5.01 o
  -1   1  18       64.93       58.04      3.04 o
   0   1  18        3.51        9.43      3.00 o
   1   1  18       56.84       51.97      4.28 o
   2   1  18        1.13       10.62      2.37 o
   3   1  18       14.14       18.82      1.88 o
   4   1  18        2.03       12.76      1.93 o
  -6   2  18        0.31        1.99      1.68 o
  -5   2  18      124.96      140.74      6.12 o
  -4   2  18       45.31       46.15      3.68 o
  -3   2  18      101.42       97.77      7.89 o
  -2   2  18       79.45       84.14      3.79 o
  -1   2  18       33.72       38.35      3.45 o
   0   2  18        7.51       15.59      4.66 o
   1   2  18        0.75       23.82      3.85 o
   2   2  18       11.17       24.19      3.43 o
   3   2  18        5.43       11.76      3.28 o
   4   2  18        0.22        9.26      2.53 o
  -6   3  18       57.51       46.47      3.02 o
  -5   3  18       15.20       20.11      2.76 o
  -4   3  18       54.23       37.93      5.23 o
  -3   3  18      112.92      117.66      6.78 o
  -2   3  18        7.73       13.07      2.87 o
  -1   3  18      119.77      100.08      4.98 o
   0   3  18        0.63        3.44      3.61 o
   1   3  18        7.54       20.22      2.68 o
   2   3  18       13.59       23.79      3.32 o
   3   3  18        6.93       13.23      3.10 o
  -5   4  18       17.36        6.89      2.42 o
  -4   4  18      180.00      190.44      7.35 o
  -3   4  18        0.46        8.22      5.16 o
  -2   4  18      118.80      127.05      5.08 o
  -1   4  18       16.84       14.40      3.84 o
   0   4  18      184.20      189.05      5.71 o
   1   4  18        0.43        5.06      6.53 o
   2   4  18       17.53       29.34      3.51 o
   3   4  18        0.21       17.31      2.43 o
  -5   5  18       21.82       12.05      3.77 o
  -4   5  18        2.73        2.70      2.53 o
  -3   5  18       73.75       66.97      5.74 o
  -2   5  18       26.46       41.27      6.09 o
  -1   5  18       75.06       78.88      4.46 o
   0   5  18        1.10       -2.10      3.43 o
   1   5  18       83.48       79.73      8.58 o
   2   5  18        3.11        8.85      4.28 o
   3   5  18       20.09       22.10      3.59 o
  -5   6  18       65.88       45.36      3.39 o
  -4   6  18        2.53       -0.30      2.04 o
  -3   6  18       57.21       68.09      8.11 o
  -2   6  18        4.72       14.10      6.62 o
  -1   6  18       14.44       20.53      3.57 o
   0   6  18        3.89        0.64      3.22 o
   1   6  18        0.68        5.54      7.20 o
   2   6  18       31.83       54.52      4.80 o
   3   6  18        1.64       11.80      3.02 o
  -4   7  18       15.58       12.65      3.41 o
  -3   7  18       10.66       23.87      4.42 o
  -2   7  18       36.68       36.86      6.75 o
  -1   7  18       45.51       41.18      3.46 o
   0   7  18        3.53        3.89      2.95 o
   1   7  18       22.61       19.49      6.85 o
   2   7  18       21.73       23.66      3.79 o
  -4   8  18       60.50       62.27      3.55 o
  -3   8  18        1.99       11.11      3.78 o
  -2   8  18      116.87      125.46      5.90 o
  -1   8  18        3.49        7.14      2.62 o
   0   8  18       54.80       43.91      3.07 o
   1   8  18        3.19        1.85      2.32 o
   2   8  18       51.83       45.67      3.51 o
  -3   9  18       26.27       25.17      3.16 o
  -2   9  18        1.92        2.54      3.41 o
  -1   9  18       66.48       61.01      4.43 o
   0   9  18       11.95       12.45      2.40 o
   1   9  18       27.52       21.39      2.94 o
  -2  10  18       25.97       20.71      2.92 o
  -1  10  18        5.40        9.55      2.94 o
   0  10  18       16.15       19.79      2.89 o
  -5   0  19       35.04       22.48      2.48 o
  -3   0  19        8.69       13.31      3.57 o
  -1   0  19       14.04       16.56      3.23 o
   1   0  19       22.69       39.07      4.22 o
  -5   1  19        9.47        5.43      1.52 o
  -4   1  19        9.31       12.39      3.32 o
  -3   1  19       68.48       60.51      3.16 o
  -2   1  19        0.06        2.44      2.33 o
  -1   1  19       26.67       35.33      6.96 o
   0   1  19        7.78       21.14      4.52 o
   1   1  19       38.23       46.62      4.42 o
   2   1  19       20.08       19.51      3.07 o
  -4   2  19      152.82      130.50      5.07 o
  -3   2  19       10.86       11.68      3.69 o
  -2   2  19      143.95      135.53      4.75 o
  -1   2  19       14.43       25.57      5.99 o
   0   2  19       88.74       88.20      9.21 o
   1   2  19        0.09       11.89      3.86 o
   2   2  19       50.59       58.79      3.71 o
  -4   3  19        9.81       11.79      2.74 o
  -3   3  19       23.52       19.41      3.68 o
  -2   3  19        0.10        5.98      3.59 o
  -1   3  19       57.62       73.93      8.91 o
   0   3  19       11.33       17.13      2.76 o
   1   3  19       34.06       32.53      4.14 o
   2   3  19       23.28       21.85      3.10 o
  -4   4  19        3.49        6.98      2.85 o
  -3   4  19       14.26       12.47      3.51 o
  -2   4  19        1.01       15.06      3.77 o
  -1   4  19       10.51       22.93      4.57 o
   0   4  19       18.22       24.97      3.01 o
   1   4  19        4.61        7.63      3.42 o
   2   4  19        3.17        8.14      2.64 o
  -4   5  19        2.08        5.41      2.52 o
  -3   5  19       20.77       19.29      3.37 o
  -2   5  19        0.37       10.95      3.52 o
  -1   5  19       20.82       26.79      3.79 o
   0   5  19        1.17       11.19      3.65 o
   1   5  19       29.40       38.32      3.64 o
  -3   6  19        1.39        2.63      2.76 o
  -2   6  19      102.09       99.83      4.52 o
  -1   6  19        0.08       11.39      2.67 o
   0   6  19       73.41       71.71      5.47 o
   1   6  19        5.82        9.18      2.72 o
  -2   7  19        3.45        9.94      2.79 o
  -1   7  19       40.23       30.03      3.09 o
 
